# Supplementary material for: Pros and cons of methylation-based enrichment methods for ancient DNA
Source: Sci Rep. 2015 Jul 2;5:11826. doi: 10.1038/srep11826 (PMC4488743; doi:10.1038/srep11826)
Supplement: Supplementary Table S1 [file srep11826-s2.xls]

## Sheet: TableS1 methods details
ID	Label	Material	Extraction Method	Capture Kit	Volume for capture (μl)	Purification prior to library building	Fraction	PCR cycles	sequencing
PB9	UM9_CGG_1_011578	bone <0.09 g	column	E2600	25 out of 200	minelute	MBD-	12	MiSeq 250 PE
							MBD+	12+10	MiSeq 250 PE
PB25	UM25_CGG_1_011594	bone <0.09 g	column	E2600	25 out of 200	minelute	MBD-	12	MiSeq 250 PE
							MBD+	12+10	MiSeq 250 PE
PB44	UM44_CGG_1_011613	bone <0.09 g	column	E2612	50 out of 200	EtOH precipitation	MBD-	12	MiSeq 250 PE
							MBD+	12+10	MiSeq 250 PE
EQ26	CGG_1_010026	bone, 2.31g	column	E2612	21.25 out of 150	minelute	MBD-	9+8	MiSeq 150 PE
							MBD+	12+11	MiSeq 150 PE
EQ34	CGG_1_010034	bone, 2.04g	column	E2612	21.25 out of 150	minelute	MBD-	9+9	MiSeq 150 PE
							MBD+	12+12	MiSeq 150 PE
EQ36	CGG_1_010036	bone, 1.74g	column	E2612	21.25 out of 150	minelute	MBD-	9+9	MiSeq 150 PE
							MBD+	12+12	MiSeq 150 PE
EQA	CGG_1_014640	bone, 0.174g	silica pellets	E2600	21.25 out of 150	minelute	MBD-	10+8	HiSeq 150 RPE
							MBD+	13+10	HiSeq 150 RPE
EQB	CGG_1_015509	tooth, 0.341g	silica pellets	E2600	21.25 out of 150	minelute	MBD-	10+8	HiSeq 150 RPE
							MBD+	13+10	HiSeq 150 RPE
EQC	CGG_1_015508	tooth, 0.372g	silica pellets	E2600	21.25 out of 150	minelute	MBD-	10+8	HiSeq 150 RPE
							MBD+	13+10	HiSeq 150 RPE
EQE	CGG_1_015510	tooth, 0.341g	silica pellets	E2600	21.25 out of 150	minelute	MBD-	10+8	HiSeq 150 RPE
							MBD+	13+10	HiSeq 150 RPE
EQF	CGG_1_014638	tooth, 0.144g	silica pellets	E2600	21.25 out of 150	minelute	MBD-	10+8	HiSeq 150 RPE
							MBD+	13+10	HiSeq 150 RPE
MZh	m1_heart_Zhenya	heart	silica pellets	E2600	21.25 out of 150	minelute	MBD-	12+8	HiSeq 150 RPE
							MBD+	14+11	HiSeq 150 RPE
							MBD-	8+6	GaIIx
							MBD+	12+9	GaIIx
MZl	m2_liver_Zhenya	liver	silica pellets	E2600	21.25 out of 150	minelute	MBD-	12+8	HiSeq 150 RPE
							MBD+	14+11	HiSeq 150 RPE
							MBD-	8+6
							MBD+	12+9
MZm	m3_muscle_Zhenya	muscle	silica pellets	E2600	21.25 out of 150	minelute	MBD-	12+8	HiSeq 150 RPE
							MBD+	14+11	HiSeq 150 RPE
							MBD-	8+6	GaIIx
							MBD+	12+9	GaIIx
MKm	m4_muscle_Kroma	muscle	silica pellets	E2600	21.25 out of 150	minelute	MBD-	12+8	HiSeq 150 RPE
							MBD+	14+11	HiSeq 150 RPE
							MBD-	8+6	GaIIx
							MBD+	12+9	GaIIx
MKs	m5_skin_Kroma	skin	silica pellets	E2600	21.25 out of 150	minelute	MBD-	12+8	HiSeq 150 RPE
							MBD+	14+11	HiSeq 150 RPE
							MBD-	8+6	GaIIx
							MBD+	12+9	GaIIx
MKhs	m6_hair_skin_Kroma	hair and skin	silica pellets	E2600	21.25 out of 150	minelute	MBD-	12+8	HiSeq 150 RPE
							MBD+	14+11	HiSeq 150 RPE
							MBD-	8+6	GaIIx
							MBD+	12+9	GaIIx
MKb2	m7_bone2_Kroma	bone	silica pellets	E2600	21.25 out of 150	minelute	MBD-	12+8	HiSeq 150 RPE
							MBD+	14+11	HiSeq 150 RPE
							MBD-	8+6	GaIIx
							MBD+	12+9	GaIIx
MKb1	m8_bone_pectoral_vertebra_Kroma	bone	silica pellets	E2600	21.25 out of 150	minelute	MBD-	12+8	HiSeq 150 RPE
							MBD+	14+11	HiSeq 150 RPE
							MBD-	8+6	GaIIx
							MBD+	12+9	GaIIx
HSSR	Saqqaq	hair, 230 mg	Phenol/chloroform + column	E2600	70 out of 80	minelute	MBD-	10	HiSeq 75RPE
							MBD+	15+7	HiSeq 75RPE
							MBD-	8	HiSeq 75RPE
							MBD+	12+10	HiSeq 75RPE
