# Supplementary material for: Pros and cons of methylation-based enrichment methods for ancient DNA
Source: Sci Rep. 2015 Jul 2;5:11826. doi: 10.1038/srep11826 (PMC4488743; doi:10.1038/srep11826)
Supplement: Supplementary Tables S2-S3 [file srep11826-s3.xls]

## Sheet: TableS2.1_endogenous content
Sample	Fraction	Endogenous content Q0 (%)	Endogenous content MBD- Q0/ Endogenous content MBD+ Q0	Endogenous content Q25 (%)	Endogenous content MBD- Q25/ Endogenous content MBD+ Q25
EQ26	MBD+	4.25718	8.77263	0.825982	37.2586
EQ26	MBD-	37.3466		30.7749
EQ34	MBD+	1.5984	4.0596	0.27558	17.1422
EQ34	MBD-	6.48887		4.72404
EQ36	MBD+	1.46206	3.31235	0.257705	14.3573
EQ36	MBD-	4.84285		3.69994
EQA	MBD+	0.12184	22.3011	0.0246671	89.8166
EQA	MBD-	2.71716		2.21551
HSS	MBD+	1.91491	38.188	0.942545	57.0059
HSS	MBD-	73.1265		53.7306
HSSR	MBD+	18.4869	4.91374	7.07945	8.51092
HSSR	MBD-	90.8396		60.2527
MKb1_1	MBD+	24.5514	2.66025	3.76686	12.5657
MKb1_1	MBD-	65.313		47.3333
MKb1_2	MBD+	19.8873	3.30474	5.03447	10.0758	KHROMA	Fraction	Average Endogenous Content Q25	Endogenous contnent Bone / Other tissue
MKb1_2	MBD-	65.7222		50.7265		Muscle	MBD+	0.116601	22.7423
MKb2_1	MBD+	2.61734	21.1657	0.536579	77.4721	Skin	MBD+	0.0789473	33.5891
MKb2_1	MBD-	55.3978		41.5699		Hair skin	MBD+	0.171055	15.5024
MKb2_2	MBD+	2.4703	22.9784	1.26916	34.4238	Bone	MBD+	2.65177
MKb2_2	MBD-	56.7634		43.6894		Muscle	MBD-	0.327348	140.003
MKhs_1	MBD+	0.889838	36.5046	0.205188	106.974	Skin	MBD-	0.463669	98.8415
MKhs_1	MBD-	32.4832		21.9498		Hair skin	MBD-	29.2426	1.56723
MKhs_2	MBD+	0.317799	81.8191	0.136922	137.555	Bone	MBD-	45.8298
MKhs_2	MBD-	26.002		18.8343				min	1.56723
MKm_1	MBD+	0.173982	2.38183	0.0697601	4.3781			max	140.003
MKm_1	MBD-	0.414397		0.305417				average	52.041
MKm_2	MBD+	0.101034	4.52471	0.0468409	7.45671			median	28.1657
MKm_2	MBD-	0.457148		0.349279
MKs_1	MBD+	0.200801	3.39357	0.0789473	5.87315
MKs_1	MBD-	0.681432		0.463669
MKs_2	MBD+	0.146537	6.23594	0.0797719	8.29496
MKs_2	MBD-	0.913794		0.661704
MZh_1	MBD+	0.10497	0.659841	0.0465586	0.844993
MZh_1	MBD-	0.0692632		0.0393417
MZl_1	MBD+	0.273141	25.4321	0.129716	32.5217
MZl_1	MBD-	6.94655		4.21858
MZm_1	MBD+	0.232923	0.584302	0.13419	0.653346
MZm_1	MBD-	0.136097		0.0876722
PB25	MBD+	40.7369	1.27879	35.3023	1.32252
PB25	MBD-	52.0941		46.688
PB44	MBD+	54.2889	0.715628	23.3225	1.28493
PB44	MBD-	38.8506		29.9677
PB9	MBD+	41.3968	1.16064	33.6821	1.20813
PB9	MBD-	48.0466		40.6923
		minimum	0.584302	minimum	0.653346
		maximum	81.8191	maximum	137.555
		average	13.4703	average	30.318
		median	4.29215	median	11.3208

## Sheet: TableS2.2_clonality
Sample	Fraction	Clonality Q0 (%)	Clonality MBD+ Q0/ Clonality MBD- Q0	Further Clonality Q25 (%)	Clonality MBD+ Q25/ Clonality MBD- Q25
EQ26	MBD+	18.8483	24.1741	84.2549	4.6195
EQ26	MBD-	0.779689		18.2389
EQ34	MBD+	1.92224	6.00456	83.0905	3.02909
EQ34	MBD-	0.32013		27.4308
EQ36	MBD+	3.09071	7.22723	82.9186	3.46553
EQ36	MBD-	0.427648		23.9267
EQA	MBD+	57.8638	14.7856	91.4693	4.22429
EQA	MBD-	3.91351		21.6532
HSSR	MBD+	72.7156	86.0375	89.5516	2.61602
HSSR	MBD-	0.845161		34.232
MKb1_1	MBD+	30.6077	51.876	89.3533	3.19621
MKb1_1	MBD-	0.590017		27.956
MKb1_2	MBD+	9.44408	45.0561	77.0757	3.35423
MKb1_2	MBD-	0.209607		22.9786
MKb2_1	MBD+	67.9335	40.3746	93.4261	3.56264
MKb2_1	MBD-	1.68258		26.2238
MKb2_2	MBD+	21.2552	43.6279	59.5433	2.54378
MKb2_2	MBD-	0.487193		23.4074
MKhs_1	MBD+	59.7146	67.1196	90.7106	2.74643
MKhs_1	MBD-	0.889674		33.0285
MKhs_2	MBD+	27.6169	106.803	68.8141	2.4795
MKhs_2	MBD-	0.258578		27.7533
MKm_1	MBD+	28.6718	231.865	71.4002	2.70561
MKm_1	MBD-	0.123657		26.3897
MKm_2	MBD+	33.4436	391.402	69.1433	2.92221
MKm_2	MBD-	0.0854457		23.6614
MKs_1	MBD+	38.7626	174.202	75.9238	2.36464
MKs_1	MBD-	0.222515		32.108
MKs_2	MBD+	10.0064	103.641	51.0091	1.84434
MKs_2	MBD-	0.0965484		27.6571
MZh_1	MBD+	24.3873	12.094	66.4624	1.49876
MZh_1	MBD-	2.01648		44.3451
MZl_1	MBD+	64.27	6.59426	83.0317	1.8374
MZl_1	MBD-	9.74636		45.1897
MZm_1	MBD+	14.9166	19.2383	50.9825	1.41301
MZm_1	MBD-	0.775358		36.0807
PB25	MBD+	31.8426	41.9303	40.9353	3.70179
PB25	MBD-	0.759417		11.0582
PB44	MBD+	20.0453	11.1411	65.6515	2.70703
PB44	MBD-	1.79922		24.2523
PB9	MBD+	22.6075	37.8714	37.0304	2.34188
PB9	MBD-	0.596954		15.8122
		minimum	6.00456	minimum	1.41301
		maximum	391.402	maximum	4.6195
		average	72.5269	average	2.8178
		median	41.9303	median	2.70703

## Sheet: TableS2.3_mt_proportion
			mtDNA		nuDNA
Sample	Fraction	Total Reads	Uniquely mapped Q0	Uniquely mapped Q25	Uniquely mapped Q0	Uniquely mapped Q25	(N reads mtDNA MBD- / N reads nuDNA MBD-) / (N reads mtDNA MBD+ / N reads nuDNA MBD+)
HSSR	MBD+	43779216	12381	12380	8081030	3086948	0.90866
HSSR	MBD-	19393362	42430	42427	17574431	11642589
MKb1_1	MBD+	10461328	387	363	2568020	393701	2.95659
MKb1_1	MBD-	12872086	17089	16564	8390055	6076225
MKb1_2	MBD+	2385434	117	116	474281	119978	3.10152
MKb1_2	MBD-	2770052	4257	4201	1816283	1400949
MKb2_1	MBD+	11878035	163	130	310726	63605	1.88304
MKb2_1	MBD-	11636012	18991	18545	6427106	4818528
MKb2_2	MBD+	2800110	54	52	69117	35486	2.74864
MKb2_2	MBD-	2989196	5316	5239	1691452	1300723
MKhs_1	MBD+	11628856	225	212	103253	23649	1.08223
MKhs_1	MBD-	12679846	27511	26742	4091309	2756454
MKhs_2	MBD+	5239477	96	94	16555	7080	1.07524
MKhs_2	MBD-	2836386	7618	7519	729900	526695
MKm_1	MBD+	11966724	64	58	20756	8290	2.79008
MKm_1	MBD-	16177223	982	946	66056	48462
MKm_2	MBD+	15533439	90	89	15604	7187	0.553621
MKm_2	MBD-	3069468	76	73	13956	10648
MKs_1	MBD+	12949142	338	316	25664	9907	2.81616
MKs_1	MBD-	20004345	8040	7645	128276	85109
MKs_2	MBD+	2890744	101	96	4135	2210	2.03719
MKs_2	MBD-	2717680	1507	1462	23327	16521
MZh_1	MBD+	7171605	50	48	7478	3291	23.6092
MZh_1	MBD-	8067779	827	813	4761	2361
MZl_1	MBD+	8702102	3078	2757	20691	8531	5.80093
MZl_1	MBD-	9004754	254683	247730	370837	132143
MZm_1	MBD+	10819017	237	230	24963	14288	15.6176
MZm_1	MBD-	13728406	2468	2418	16216	9618
PB25	MBD+	2107980	63	57	858663	744109	16.2364
PB25	MBD-	1569088	920	910	816483	731666
PB9	MBD+	1859912	197	194	769747	626263	8.82117
PB9	MBD-	1538441	1717	1706	737452	624321
						minimum	0.553621
						maximum	23.6092
						average	6.78191
						median	2.81616

## Sheet: TableS2.4_genome coverage
Sample	Library	nuDNA coverage (Q25)			Group	Average nuDNA coverage
EQ26	MBD+	0.000596981			average EQ MBD+	0.000117583
EQ26	MBD-	0.00198363			average EQ MBD-	0.00086951
EQ34	MBD+	0.000101845			average HS MBD+	0.0592719
EQ34	MBD-	0.000785726			average HS MBD-	0.202668
EQ36	MBD+	0.000102176			average M MBD+	0.00122863
EQ36	MBD-	0.000635878			average M MBD-	0.0224536
EQA	MBD+	5.07608e-05			average PB MBD+	0.0412788
EQA	MBD-	0.00309693			average PB MBD-	0.0274287
EQB	MBD+	1.80325e-05
EQB	MBD-	2.34633e-05
EQC	MBD+	3.31183e-05
EQC	MBD-	4.70152e-05
EQE	MBD+	1.64909e-05
EQE	MBD-	2.06012e-05
EQF	MBD+	2.12625e-05
EQF	MBD-	0.000362844
HSSR	MBD+	0.0592719
HSSR	MBD-	0.202668
MKb1_1	MBD+	0.0123614
MKb1_1	MBD-	0.123058
MKb1_2	MBD+	0.00282608
MKb1_2	MBD-	0.0318464
MKb2_1	MBD+	0.00176182
MKb2_1	MBD-	0.108484
MKb2_2	MBD+	0.000838691
MKb2_2	MBD-	0.0291845
MKhs_1	MBD+	0.000585749
MKhs_1	MBD-	0.0490238
MKhs_2	MBD+	0.000140229
MKhs_2	MBD-	0.0105957
MKm_1	MBD+	0.000204634
MKm_1	MBD-	0.000936318
MKm_2	MBD+	0.000155103
MKm_2	MBD-	0.000221196
MKs_1	MBD+	0.000188271
MKs_1	MBD-	0.00129544
MKs_2	MBD+	4.28903e-05
MKs_2	MBD-	0.000306588
MZh_1	MBD+	5.89528e-05
MZh_1	MBD-	4.38459e-05
MZh_2	MBD+	2.4395e-05
MZh_2	MBD-	4.89433e-06
MZl_1	MBD+	0.000172108
MZl_1	MBD-	0.00330995
MZl_2	MBD+	2.05696e-05
MZl_2	MBD-	0.000707394
MZm_1	MBD+	0.000253512
MZm_1	MBD-	0.000185055
MZm_2	MBD+	2.36177e-05
MZm_2	MBD-	5.56967e-05
PB25	MBD+	0.056485
PB25	MBD-	0.0326214
PB44	MBD+	0.0217095
PB44	MBD-	0.0222526
PB9	MBD+	0.045642
PB9	MBD-	0.0274122

## Sheet: TableS2.5_mtDNA per cell
					Sample	Library	Size	M	Coverage (Q25)	Genome	mtDNA copies per cell					ZHENYA	Fraction	mtDNA copies per cell	mtDNA copies per cell liver / other tissue
					EQ26	MBD+	16690	563	0.0337328	mtDNA	113.011					Heart	MBD+	6760.11	33.9878
					EQ26	MBD+	2484515402	1483209	0.000596981	nuDNA						Muscle	MBD+	8484.07	27.0815
					EQ26	MBD-	16690	12766	0.764889	mtDNA	771.202					Liver	MBD+	229762
					EQ26	MBD-	2484515402	4928353	0.00198363	nuDNA						Heart	MBD-	241459	3.0649
					EQ36	MBD+	16690	59	0.00353505	mtDNA	69.1953					Muscle	MBD-	108335	6.83109
					EQ36	MBD+	2484515402	253858	0.000102176	nuDNA						Liver	MBD-	740046
					EQ36	MBD-	16690	1014	0.0607549	mtDNA	191.09
					EQ36	MBD-	2484515402	1579848	0.000635878	nuDNA								min	3.0649
					EQA	MBD+	16690	25	0.0014979	mtDNA	59.0181							max	33.9878
					EQA	MBD+	2484515402	126116	5.07608e-05	nuDNA								average	17.7413
					EQA	MBD-	16690	3095	0.18544	mtDNA	119.758
					EQA	MBD-	2484515402	7694366	0.00309693	nuDNA
					HSSR	MBD+	16599	392532	23.6479	mtDNA	2.33018
					HSSR	MBD+	16599	336912	20.2971	mtDNA
					HSSR	MBD-	3095693981	99620831	0.0321805	nuDNA	2.37569
					HSSR	MBD-	3095693981	83866952	0.0270915	nuDNA
					HSSR	MBD+	16599	1281793	77.2211	mtDNA	2.50498
					HSSR	MBD+	16599	1023394	61.654	mtDNA
					HSSR	MBD-	3095693981	345427095	0.111583	nuDNA	2.45009
					HSSR	MBD-	3095693981	281971075	0.0910849	nuDNA
					HSSU	MBD+	16599	147462	8.88379	mtDNA	3.57215
					HSSU	MBD+	16599	82562	4.97391	mtDNA
					HSSU	MBD-	3095693981	25124623	0.00811599	nuDNA	3.65926
					HSSU	MBD-	3095693981	13732079	0.00443586	nuDNA
					MKb1_1	MBD+	16842	32603	1.93582	mtDNA	313.203
					MKb1_1	MBD+	3196760833	39516453	0.0123614	nuDNA
					MKb1_1	MBD-	16842	1095277	65.0325	mtDNA	1056.94
					MKb1_1	MBD-	3196760833	393387065	0.123058	nuDNA
					MKb1_2	MBD+	16842	8188	0.486166	mtDNA	344.057
					MKb1_2	MBD+	3196760833	9034298	0.00282608	nuDNA
					MKb1_2	MBD-	16842	306172	18.1791	mtDNA	1141.67
					MKb1_2	MBD-	3196760833	101805287	0.0318464	nuDNA
					MKb2_1	MBD+	16842	9134	0.542335	mtDNA	615.654
					MKb2_1	MBD+	3196760833	5632109	0.00176182	nuDNA
					MKb2_1	MBD-	16842	1318596	78.2921	mtDNA	1443.39
					MKb2_1	MBD-	3196760833	346796322	0.108484	nuDNA
					MKb2_2	MBD+	16842	3904	0.231801	mtDNA	552.77
					MKb2_2	MBD+	3196760833	2681095	0.000838691	nuDNA
					MKb2_2	MBD-	16842	366106	21.7377	mtDNA	1489.68
					MKb2_2	MBD-	3196760833	93295722	0.0291845	nuDNA
					MKhs_1	MBD+	16842	16760	0.995131	mtDNA	3397.81
					MKhs_1	MBD+	3196760833	1872499	0.000585749	nuDNA
					MKhs_1	MBD-	16842	1871631	111.129	mtDNA	4533.67
					MKhs_1	MBD-	3196760833	156717351	0.0490238	nuDNA
					MKhs_2	MBD+	16842	5808	0.344852	mtDNA	4918.43
					MKhs_2	MBD+	3196760833	448277	0.000140229	nuDNA
					MKhs_2	MBD-	16842	546528	32.4503	mtDNA	6125.19
					MKhs_2	MBD-	3196760833	33871868	0.0105957	nuDNA
					MKm_1	MBD+	16842	5044	0.299489	mtDNA	2927.07
					MKm_1	MBD+	3196760833	654167	0.000204634	nuDNA
					MKm_1	MBD-	16842	70179	4.1669	mtDNA	8900.61
					MKm_1	MBD-	3196760833	2993186	0.000936318	nuDNA
					MKm_2	MBD+	16842	6250	0.371096	mtDNA	4785.16
					MKm_2	MBD+	3196760833	495827	0.000155103	nuDNA
					MKm_2	MBD-	16842	4709	0.279599	mtDNA	2528.06
					MKm_2	MBD-	3196760833	707110	0.000221196	nuDNA
					MKs_1	MBD+	16842	20463	1.215	mtDNA	12906.9
					MKs_1	MBD+	3196760833	601857	0.000188271	nuDNA
					MKs_1	MBD-	16842	404544	24.02	mtDNA	37084
					MKs_1	MBD-	3196760833	4141197	0.00129544	nuDNA
					MKhs_2	MBD+	16842	5808	0.344852	mtDNA	1229.61
					MKhs_2	MBD+	3196760833	448277	0.000140229	nuDNA
					MKhs_2	MBD-	16842	546528	32.4503	mtDNA	1531.3
					MKhs_2	MBD-	3196760833	33871868	0.0105957	nuDNA
					MZh_1	MBD+	16842	3356	0.199264	mtDNA	6760.11
					MZh_1	MBD+	3196760833	188458	5.89528e-05	nuDNA
					MZh_1	MBD-	16842	89153	5.29349	mtDNA	241459
					MZh_1	MBD-	3196760833	140165	4.38459e-05	nuDNA
					MZl_1	MBD+	16842	332999	19.7719	mtDNA	229762
					MZl_1	MBD+	3196760833	550189	0.000172108	nuDNA
					MZl_1	MBD-	16842	20627374	1224.76	mtDNA	740046
					MZl_1	MBD-	3196760833	10581122	0.00330995	nuDNA
					MZm_1	MBD+	16842	18112	1.07541	mtDNA	8484.07
					MZm_1	MBD+	3196760833	810417	0.000253512	nuDNA
					MZm_1	MBD-	16842	168824	10.024	mtDNA	108335
					MZm_1	MBD-	3196760833	591578	0.000185055	nuDNA
					PB25	MBD+	16898	12282	0.726832	mtDNA	25.7354
					PB25	MBD+	2308415131	130390854	0.056485	nuDNA
					PB25	MBD-	16898	107867	6.38342	mtDNA	391.364
					PB25	MBD-	2308415131	75303621	0.0326214	nuDNA
					PB44	MBD+	16898	294	0.0173985	mtDNA	1.60285
					PB44	MBD+	2308415131	50114527	0.0217095	nuDNA
					PB44	MBD-	16898	83126	4.91928	mtDNA	442.131
					PB44	MBD-	2308415131	51368258	0.0222526	nuDNA
					PB9	MBD+	16898	37729	2.23275	mtDNA	97.8374
					PB9	MBD+	2308415131	105360759	0.045642	nuDNA
					PB9	MBD-	16898	165750	9.80885	mtDNA	715.655
					PB9	MBD-	2308415131	63278814	0.0274122	nuDNA
										minimum	1.60285
										maximum	740046
										average	32629.2
										median	914.071

## Sheet: TableS3.1_CpG islands
ID	Fraction	Contig	Total Reads	Coverage CpG islands	Normalized coverage CpG islands	MBD+/MBD- normalized coverage	N reads CpG islands	Average CpGs per read	CpG density MBD+ / MBD-	CpG desnsity / CpG islands density
EQA	MBD+	CpG island	8894455	0.000540082	0.000350772	0.0916318	469	0.103447	2.76087	30.1301
EQA	MBD-	CpG island	5776769	0.00382806	0.00382806		4425	0.037469
EQ26	MBD+	CpG island	1545555	0.009946	0.00148012	0.884119	5075	0.141501	5.39367	6.10062
EQ26	MBD-	CpG island	230002	0.00167411	0.00167411		1498	0.0262347
EQ34	MBD+	CpG island	989551	0.00172808	0.0014162	1.62405	1033	0.133492	4.35682	2.68269
EQ34	MBD-	CpG island	810958	0.000872016	0.000872016		1044	0.0306397
EQ36	MBD+	CpG island	924313	0.00181096	0.00167672	2.70048	911	0.12842	4.46686	1.6541
EQ36	MBD-	CpG island	855798	0.000620896	0.000620896		757	0.0287496
HSSR	MBD+	CpGIsland	43779216	0.365699	0.161998	0.200942	88693	0.048452	1.21486	6.04582
HSSR	MBD-	CpGIsland	19393362	0.806191	0.806191		251844	0.0398828
									minimum	1.6541
									maximum	30.1301
									average	9.32266
									median	6.04582

## Sheet: TableS3.2_Non Unique reads
Sample	Library	N reads nuDNA Q0 (duplicates included)	N unique hits	N Non-unique hits	% N not uniquely mapped reads	MDB+ / MBD - N not uniquely mapped reads
EQ26	MBD+	65036	12452	52584	80.8537	4.58021
EQ26	MBD-	85669	70546	15123	17.6528
EQ34	MBD+	15731	2697	13034	82.8555	3.04434
EQ34	MBD-	52612	38293	14319	27.2162
EQ36	MBD+	13373	2318	11055	82.6666	3.49905
EQ36	MBD-	41413	31629	9784	23.6254
EQA	MBD+	10316	2038	8278	80.2443	4.34308
EQA	MBD-	156757	127794	28963	18.4764
HSSR	MBD+	7870985	2921566	4949419	62.8818	1.84878
HSSR	MBD-	17378429	11467585	5910844	34.0125
MKb1_1	MBD+	2489937	371216	2118721	85.0913	3.08166
MKb1_1	MBD-	8374224	6061916	2312308	27.6122
MKb1_2	MBD+	232093	56334	175759	75.7278	3.15963
MKb1_2	MBD-	1503187	1142914	360273	23.9673
MKb2_1	MBD+	303333	59735	243598	80.3071	3.20362
MKb2_1	MBD-	6409472	4802769	1606703	25.0676
MKb2_2	MBD+	50668	24897	25771	50.8625	2.10438
MKb2_2	MBD-	1492012	1131396	360616	24.1698
MKhs_1	MBD+	94060	19651	74409	79.108	2.42219
MKhs_1	MBD-	4084118	2750259	1333859	32.6597
MKhs_2	MBD+	7400	2667	4733	63.9595	2.1755
MKhs_2	MBD-	641243	452718	188525	29.3999
MKm_1	MBD+	19413	7674	11739	60.4698	2.29721
MKm_1	MBD-	65015	47901	17114	26.3232
MKm_2	MBD+	10089	4305	5784	57.3298	2.46544
MKm_2	MBD-	13426	10304	3122	23.2534
MKs_1	MBD+	23997	9077	14920	62.1744	1.85532
MKs_1	MBD-	126837	84332	42505	33.5115
MZh_1	MBD+	6021	2663	3358	55.7715	1.11162
MZh_1	MBD-	4082	2034	2048	50.1715
MZl_1	MBD+	17153	6893	10260	59.8146	0.928107
MZl_1	MBD-	368817	131122	237695	64.448
MZm_1	MBD+	20873	12261	8612	41.259	1.02987
MZm_1	MBD-	15421	9243	6178	40.0623
PB25	MBD+	827556	714143	113413	13.7046	1.31483
PB25	MBD-	813880	729049	84831	10.423
PB44	MBD+	860521	368138	492383	57.2192	2.49469
PB44	MBD-	655810	505391	150419	22.9364
PB9	MBD+	754424	611460	142964	18.9501	1.2317
PB9	MBD-	735791	622587	113204	15.3853
					min	0.928107
					max	4.58021
					average	2.40956
					median	2.3597

## Sheet: TableS3.3_Repeated Elements
Sample	Sample	Contig	Fraction	N Bases Sample	N Bases Contig	Coverage	Relative Repeated elements coverage	Relative Repeated Elements coverage MBD+ / MBD-
EQ26	EQ26	Repeats	MBD+	3806530	1811090450	0.00210179	3.25375	4.34068
EQ26	EQ26	NonRepeats	MBD+	884631	1369484561	0.000645959
EQ26	EQ26	Repeats	MBD-	2912328	1811090450	0.00160805	0.749595
EQ26	EQ26	NonRepeats	MBD-	2937856	1369484561	0.00214523
EQ34	EQ34	Repeats	MBD+	1111840	1811090450	0.000613906	5.27219	5.98115
EQ34	EQ34	NonRepeats	MBD+	159466	1369484561	0.000116442
EQ34	EQ34	Repeats	MBD-	1404581	1811090450	0.000775544	0.881469
EQ34	EQ34	NonRepeats	MBD-	1204916	1369484561	0.000879832
EQ36	EQ36	Repeats	MBD+	1053801	1811090450	0.00058186	5.47741	6.85396
EQ36	EQ36	NonRepeats	MBD+	145479	1369484561	0.000106229
EQ36	EQ36	Repeats	MBD-	1042496	1811090450	0.000575618	0.79916
EQ36	EQ36	NonRepeats	MBD-	986411	1369484561	0.000720279
EQA	EQA	Repeats	MBD+	409736	1811090450	0.000226237	3.08177	4.49223
EQA	EQA	NonRepeats	MBD+	100536	1369484561	7.34116e-05
EQA	EQA	Repeats	MBD-	4324658	1811090450	0.00238788	0.686021
EQA	EQA	NonRepeats	MBD-	4766846	1369484561	0.00348076
HSSR	HSSR	Repeats	MBD+	197097136	6574197005	0.0299804	0.632598	1.72554
HSSR	HSSR	NonRepeats	MBD+	58875328	1242291910	0.0473925
HSSR	HSSR	Repeats	MBD-	429457237	6574197005	0.0653247	0.366609
HSSR	HSSR	NonRepeats	MBD-	221359394	1242291910	0.178186
MKb1_1	MKb1_1	Repeats	MBD+	21780036	2527360781	0.0086177	0.7911	1.05452
MKb1_1	MKb1_1	NonRepeats	MBD+	16647212	1528205064	0.0108933
MKb1_1	MKb1_1	Repeats	MBD-	245904563	2527360781	0.097297	0.750196
MKb1_1	MKb1_1	NonRepeats	MBD-	198201113	1528205064	0.129695
MKb1_2	MKb1_2	Repeats	MBD+	3755865	2527360781	0.00148608	0.916128	1.16689
MKb1_2	MKb1_2	NonRepeats	MBD+	2478952	1528205064	0.00162213
MKb1_2	MKb1_2	Repeats	MBD-	56676232	2527360781	0.0224251	0.785102
MKb1_2	MKb1_2	NonRepeats	MBD-	43650518	1528205064	0.0285633
MKb2_1	MKb2_1	Repeats	MBD+	5432335	2527360781	0.00214941	0.682223	0.891626
MKb2_1	MKb2_1	NonRepeats	MBD+	4814759	1528205064	0.0031506
MKb2_1	MKb2_1	Repeats	MBD-	217562660	2527360781	0.0860829	0.765145
MKb2_1	MKb2_1	NonRepeats	MBD-	171931278	1528205064	0.112505
MKb2_2	MKb2_2	Repeats	MBD+	1697047	2527360781	0.00067147	0.768527	0.972427
MKb2_2	MKb2_2	NonRepeats	MBD+	1335208	1528205064	0.00087371
MKb2_2	MKb2_2	Repeats	MBD-	55609561	2527360781	0.022003	0.790319
MKb2_2	MKb2_2	NonRepeats	MBD-	42546276	1528205064	0.0278407
MKhs_1	MKhs_1	Repeats	MBD+	1933970	2527360781	0.000765213	0.687272	0.961729
MKhs_1	MKhs_1	NonRepeats	MBD+	1701515	1528205064	0.00111341
MKhs_1	MKhs_1	Repeats	MBD-	105221449	2527360781	0.0416329	0.714621
MKhs_1	MKhs_1	NonRepeats	MBD-	89031331	1528205064	0.0582588
MKhs_2	MKhs_2	Repeats	MBD+	280439	2527360781	0.000110961	0.98275	1.28642
MKhs_2	MKhs_2	NonRepeats	MBD+	172548	1528205064	0.000112909
MKhs_2	MKhs_2	Repeats	MBD-	20519466	2527360781	0.00811893	0.763944
MKhs_2	MKhs_2	NonRepeats	MBD-	16241223	1528205064	0.0106276
MKm_1	MKm_1	Repeats	MBD+	648228	2527360781	0.000256484	0.766543	1.09574
MKm_1	MKm_1	NonRepeats	MBD+	511335	1528205064	0.000334598
MKm_1	MKm_1	Repeats	MBD-	2055304	2527360781	0.000813221	0.699565
MKm_1	MKm_1	NonRepeats	MBD-	1776488	1528205064	0.00116247
MKm_2	MKm_2	Repeats	MBD+	387022	2527360781	0.000153133	0.912541	1.21456
MKm_2	MKm_2	NonRepeats	MBD+	256447	1528205064	0.000167809
MKm_2	MKm_2	Repeats	MBD-	481503	2527360781	0.000190516	0.751333
MKm_2	MKm_2	NonRepeats	MBD-	387508	1528205064	0.000253571
MKs_1	MKs_1	Repeats	MBD+	663965	2527360781	0.000262711	0.865021	1.21509
MKs_1	MKs_1	NonRepeats	MBD+	464123	1528205064	0.000303705
MKs_1	MKs_1	Repeats	MBD-	3026639	2527360781	0.00119755	0.711896
MKs_1	MKs_1	NonRepeats	MBD-	2570743	1528205064	0.0016822
MZh_1	MZh_1	Repeats	MBD+	164676	2527360781	6.51573e-05	1.04236	1.57322
MZh_1	MZh_1	NonRepeats	MBD+	95527	1528205064	6.25093e-05
MZh_1	MZh_1	Repeats	MBD-	98957	2527360781	3.91543e-05	0.662567
MZh_1	MZh_1	NonRepeats	MBD-	90309	1528205064	5.90948e-05
MZl_1	MZl_1	Repeats	MBD+	387860	2527360781	0.000153464	0.748139	1.09326
MZl_1	MZl_1	NonRepeats	MBD+	313478	1528205064	0.000205128
MZl_1	MZl_1	Repeats	MBD-	5591317	2527360781	0.00221231	0.684316
MZl_1	MZl_1	NonRepeats	MBD-	4940508	1528205064	0.00323288
MZm_1	MZm_1	Repeats	MBD+	599222	2527360781	0.000237094	0.818851	1.24167
MZm_1	MZm_1	NonRepeats	MBD+	442484	1528205064	0.000289545
MZm_1	MZm_1	Repeats	MBD-	392951	2527360781	0.000155479	0.659475
MZm_1	MZm_1	NonRepeats	MBD-	360292	1528205064	0.000235762
PB25	PB25	Repeats	MBD+	31963696	1997874316	0.0159989	0.310278	0.758047
PB25	PB25	NonRepeats	MBD+	77143763	1496108866	0.0515629
PB25	PB25	Repeats	MBD-	27013999	1997874316	0.0135214	0.409313
PB25	PB25	NonRepeats	MBD-	49422943	1496108866	0.0330343
PB44	PB44	Repeats	MBD+	20326376	1997874316	0.010174	0.644936	1.70453
PB44	PB44	NonRepeats	MBD+	23601442	1496108866	0.0157752
PB44	PB44	Repeats	MBD-	17850462	1997874316	0.00893473	0.378365
PB44	PB44	NonRepeats	MBD-	35329209	1496108866	0.0236141
PB9	PB9	Repeats	MBD+	31852254	1997874316	0.0159431	0.37783	0.81225
PB9	PB9	NonRepeats	MBD+	63130459	1496108866	0.0421964
PB9	PB9	Repeats	MBD-	25154980	1997874316	0.0125909	0.465164
PB9	PB9	NonRepeats	MBD-	40496036	1496108866	0.0270676
							min	0.758047
							max	6.85396
							average	2.08128
							median	1.21483

## Sheet: TableS3.4_no CpG reads
Sample	Library	Ntot	N reads No-CpGs	% reads No-CpGs			% reads No-CpGs MBD+
EQ26	MBD+	12467	359	2.8796	Equids	min	2.8796
EQ26	MBD-	70561	36367	51.5398		max	30.9162
EQ34	MBD+	2700	230	8.51852		average	12.342
EQ34	MBD-	38301	20844	54.4216	Saqqaq	min	46.2759
EQ36	MBD+	2325	164	7.05376		max	46.2759
EQ36	MBD-	31633	18145	57.361		avg	46.2759
EQA	MBD+	2041	631	30.9162	Mammoth	min	13.3849
EQA	MBD-	127821	56369	44.1		max	48.7988
HSSR	MBD+	2923436	1352845	46.2759		avg	31.7858
HSSR	MBD-	11469740	5806157	50.6215	Polar Bear	min	0.988386
MKb1_1	MBD+	372725	49889	13.3849		max	3.22012
MKb1_1	MBD-	6064924	3055142	50.374		avg	1.87838
MKb1_2	MBD+	56553	10045	17.7621
MKb1_2	MBD-	1143569	590194	51.6098
MKb2_1	MBD+	59822	11841	19.7937
MKb2_1	MBD-	4805331	2438052	50.7364
MKb2_2	MBD+	24916	5835	23.4187
MKb2_2	MBD-	1132076	597201	52.7527
MKhs_1	MBD+	19689	5004	25.4152
MKhs_1	MBD-	2751525	1331259	48.3826
MKhs_2	MBD+	2672	834	31.2126
MKhs_2	MBD-	452970	229760	50.723
MKm_1	MBD+	7681	2278	29.6576
MKm_1	MBD-	47930	24998	52.1552
MKm_2	MBD+	4310	1630	37.819
MKm_2	MBD-	10311	5618	54.4855
MKs_1	MBD+	9087	3611	39.7381
MKs_1	MBD-	84371	46350	54.9359
MZh_1	MBD+	2664	1300	48.7988
MZh_1	MBD-	2038	918	45.0442
MZl_1	MBD+	6899	3188	46.2096
MZl_1	MBD-	131278	58580	44.6229
MZm_1	MBD+	12269	5916	48.2191
MZm_1	MBD-	9259	3877	41.8728
PB25	MBD+	714331	10191	1.42665
PB25	MBD-	729183	300046	41.1482
PB44	MBD+	368682	3644	0.988386
PB44	MBD-	505586	124649	24.6544
PB9	MBD+	611655	19696	3.22012
PB9	MBD-	622807	268876	43.1716

## Sheet: TableS3.5 Ms Saqqaq
			Ms
Sample	Library	Threshold density	Minimum	1st quantile	Median	Mean	2nd quantile	Maximum
HSSR	MBD+	50	0	0	0.01923	0.02915	0.05024	0.7358
HSSR	MBD-	50	0	0	0.01538	0.02256	0.03704	0.7358
HSSR	MBD+	60	0	0.0119	0.03226	0.03426	0.05584	0.7358
HSSR	MBD-	60	0	0	0.01667	0.02789	0.04762	0.7358

[truncated: 2 more sheets: TableS3.6_CpG.CpT, TableS3.7_Number of collapsed r]
