# Supplementary material for: Pros and cons of methylation-based enrichment methods for ancient DNA
Source: Sci Rep. 2015 Jul 2;5:11826. doi: 10.1038/srep11826 (PMC4488743; doi:10.1038/srep11826)
Supplement: Supplementary Tables S4-S5 [file srep11826-s4.xls]

## Sheet: TableS4.1_Len CpG CG >2,000
Sample	Library	Nreads	avgLen	avgLn MBD+ - avgLen MBD-	sdLen	minLen	lowLen	midLen	topLen	maxLen	avgGC	avgGC MBD+ / avgGC MBD-	sdGC	minGC	lowGC	midGC	topGC	maxGC	avgCpG	avgCpG MBD+ / avgCpG MBD-	sdCpG	minCpG	lowCpG	midCpG	topCpG	maxCpG
EQ26	MBD+	12466	115.469	45.6698	39.4762	33.65	88	113	140	233.7	0.626211	1.46024	0.0819925	0.347123	0.588235	0.631579	0.675439	0.796406	0.141501	5.39367	0.0664559	0	0.101695	0.137931	0.177778	0.333333
EQ26	MBD-	70560	69.7992		24.5144	29	52	66	84	141	0.428841		0.109421	0.215385	0.347826	0.420168	0.5	0.694444	0.0262347		0.037627	0	0	0.0129032	0.04	0.164384
EQ34	MBD+	2699	92.1419	41.1693	41.0345	25	64	85	112	229.04	0.60626	1.3344	0.101448	0.309063	0.557981	0.619048	0.666667	0.820547	0.133492	4.35682	0.0847499	0	0.0714286	0.135135	0.185567	0.359036
EQ34	MBD-	38300	50.9726		17.1994	25	38	48	60	105	0.454333		0.11382	0.224636	0.371429	0.448276	0.531915	0.730769	0.0306397		0.0463733	0	0	0	0.0487805	0.200029
EQ36	MBD+	2324	105.483	55.546	45.3997	25	73	101	132	233.77	0.60048	1.36968	0.0921399	0.309364	0.562408	0.611981	0.653846	0.807045	0.12842	4.46686	0.0766859	0	0.08	0.129976	0.175439	0.325448
EQ36	MBD-	31632	49.9372		17.5906	25	38	46	58	110	0.438408		0.114555	0.210526	0.354167	0.42972	0.515152	0.72	0.0287496		0.0451554	0	0	0	0.047619	0.203238
EQA	MBD+	2040	58.3294	-1.83106	32.7125	24	33	50	73	162.22	0.554717	1.15212	0.162443	0.210754	0.434783	0.56	0.677556	0.892456	0.103447	2.76087	0.111833	0	0	0.0769231	0.163934	0.473311
EQA	MBD-	127820	60.1605		23.6274	26	43	55	72	136	0.481477		0.111854	0.257576	0.4	0.475	0.557692	0.758621	0.037469		0.0510653	0	0	0.0263158	0.0540541	0.230769
HSSR	MBD+	2923435	58.5907	5.06294	25.9706	25	39	52	72	138	0.4961	1.0082	0.128185	0.25	0.4	0.487179	0.578431	0.837838	0.048452	1.21486	0.0774446	0	0	0.0227273	0.0625	0.377778
HSSR	MBD-	11469739	53.5277		22.9235	25	36	48	65	129	0.492067		0.121416	0.254902	0.403509	0.485714	0.571429	0.818182	0.0398828		0.0652997	0	0	0	0.0555556	0.325581
MKb1_1	MBD+	372724	99.007	34.2643	45.7377	29	64	92	125	239	0.51417	1.17772	0.121796	0.243006	0.431373	0.511905	0.597222	0.829787	0.0960876	3.68824	0.086279	0	0.0350877	0.0808081	0.136364	0.44
MKb1_1	MBD-	6064923	64.7427		26.4893	28	46	59	78	151	0.436581		0.0964864	0.235294	0.368421	0.432432	0.5	0.684211	0.0260524		0.037556	0	0	0	0.0416667	0.162162
MKb1_2	MBD+	56552	83.7457	10.6249	27.4326	31	62	84	105	136	0.49277	1.21536	0.118371	0.226667	0.410959	0.493976	0.580176	0.794872	0.0854324	4.02243	0.0779799	0	0.025974	0.0733945	0.128	0.382353
MKb1_2	MBD-	1143568	73.1207		26.2175	31	52	69	91	134	0.405451		0.0910771	0.214286	0.341176	0.401639	0.465649	0.634146	0.021239		0.0298564	0	0	0	0.0350877	0.125
MKb2_1	MBD+	59821	87.75	15.7836	41.8768	26	55	81	113	217	0.491898	1.16069	0.126821	0.220048	0.407407	0.483516	0.567251	0.830189	0.0792548	3.45079	0.0830071	0	0.0229885	0.0625	0.107317	0.428571
MKb2_1	MBD-	4805330	71.9665		30.1808	28	49	66	89	161	0.423797		0.0953738	0.222222	0.357143	0.42	0.485714	0.666667	0.0229671		0.0332256	0	0	0	0.037037	0.142857
MKb2_2	MBD+	24915	78.5018	6.64229	28.5026	30	55	76	101	135	0.465511	1.1374	0.111617	0.215427	0.391667	0.464789	0.534483	0.744681	0.0659398	3.20056	0.0645119	0	0.0169492	0.0555556	0.0980392	0.285714
MKb2_2	MBD-	1132075	71.8595		26.2645	30	51	68	90	134	0.409278		0.0916764	0.212766	0.345133	0.40625	0.470588	0.636364	0.0206026		0.0293116	0	0	0	0.0344828	0.123077
MKhs_1	MBD+	19688	78.6466	21.8113	47.1439	25	45	65	97	245	0.533114	1.13171	0.163412	0.224079	0.416667	0.505882	0.633333	0.921053	0.1101	3.38148	0.138774	0	0	0.0571429	0.142857	0.553191
MKhs_1	MBD-	2751524	56.8353		26.0761	26	38	50	68	149	0.471071		0.103367	0.256881	0.4	0.465753	0.536	0.74	0.0325596		0.0473065	0	0	0.0178571	0.0512821	0.216216
MKhs_2	MBD+	2671	70.5758	7.22101	27.7027	29	47	67	90	135	0.496897	1.13091	0.149457	0.217945	0.388889	0.480519	0.586207	0.868421	0.0861617	3.35528	0.118171	0	0	0.0434783	0.113422	0.526754
MKhs_2	MBD-	452969	63.3548		25.5967	29	43	58	78	132	0.439376		0.0963469	0.237288	0.371429	0.435897	0.5	0.682927	0.0256794		0.0364385	0	0	0	0.0425532	0.157895
MKm_1	MBD+	7680	79.3712	17.6467	39.3545	24	50	72	101	202	0.502034	1.18509	0.152979	0.2	0.391304	0.487179	0.6	0.873205	0.0853325	3.28798	0.114962	0	0	0.0421053	0.113208	0.5
MKm_1	MBD-	47929	61.7245		19.1777	28	48	59	72	119.72	0.423624		0.10218	0.220588	0.35	0.416667	0.489362	0.688889	0.0259529		0.0393821	0	0	0	0.04	0.172414
MKm_2	MBD+	4309	75.9452	9.21507	26.9377	28	54	73	96	135	0.451353	1.14573	0.128541	0.184243	0.36	0.444444	0.529412	0.795348	0.0532989	2.57011	0.0799372	0	0	0.0273973	0.0731707	0.408956
MKm_2	MBD-	10310	66.7302		20.1297	33	52	64	78	124	0.393943		0.0955201	0.20272	0.326087	0.387755	0.458333	0.629182	0.020738		0.0301383	0	0	0	0.0344828	0.122449
MKs_1	MBD+	9086	60.5657	12.0522	31.2869	24	38	53	74	171.15	0.469497	1.0645	0.140099	0.192308	0.373761	0.456522	0.548387	0.846154	0.0626773	2.07323	0.0942674	0	0	0.0322581	0.0833333	0.465851
MKs_1	MBD-	84370	48.5135		17.2765	25	37	45	57	106	0.44105		0.108137	0.22	0.365854	0.433962	0.508475	0.740741	0.0302317		0.0494613	0	0	0	0.0487805	0.230769
MKs_2	MBD+	1716	63.1352	4.15253	25.7963	27	42	57.5	79	132	0.43739	1.08801	0.123748	0.175198	0.35	0.430306	0.516667	0.762884	0.0506067	2.33234	0.0708697	0	0	0.0275875	0.0759494	0.309947
MKs_2	MBD-	15582	58.9827		22.2003	28	43	54	70	127	0.402008		0.095891	0.204545	0.333333	0.396552	0.466667	0.645161	0.0216978		0.032833	0	0	0	0.0384615	0.137931
MZh_1	MBD+	2663	57.2655	-0.214628	26.9253	24	37	51	71	142.38	0.460948	0.990143	0.122307	0.216736	0.380952	0.452381	0.526316	0.846789	0.0373806	0.932493	0.0699631	0	0	0	0.0492815	0.375
MZh_1	MBD-	2037	57.4801		34.2539	24	34	49	69	176	0.465537		0.1237	0.231413	0.376812	0.454545	0.538462	0.84	0.0400868		0.0701471	0	0	0.015873	0.0526316	0.394462
MZl_1	MBD+	6898	65.678	-14.2376	33.1126	25	42	58	80	181	0.445204	1.04916	0.113393	0.222222	0.368421	0.434783	0.510204	0.794294	0.0342566	1.27976	0.0600207	0	0	0.017094	0.0465116	0.324324
MZl_1	MBD-	131277	79.9156		38.1731	28	51	70	100	194	0.424344		0.0928873	0.240741	0.36036	0.415385	0.480519	0.681159	0.026768		0.0391475	0	0	0.0178571	0.0408163	0.166667
MZm_1	MBD+	12268	57.0032	-4.23769	26.0464	25	38	50	69	147	0.466952	0.978146	0.111915	0.241752	0.390244	0.46	0.534091	0.789474	0.0350423	0.756497	0.0588207	0	0	0.0145985	0.0512821	0.306261
MZm_1	MBD-	9258	61.2409		31.5552	24	39	53	75	166	0.477385		0.122161	0.25	0.393939	0.464286	0.538462	0.87715	0.0463217		0.0780653	0	0	0.0249378	0.0571429	0.423077
PB25	MBD+	714330	172.639	70.0645	90.3444	43	104	152	223	437	0.567161	1.32291	0.0903234	0.362319	0.502762	0.570312	0.633333	0.76	0.0848749	3.35157	0.053695	0	0.0460526	0.0740741	0.112903	0.25641
PB25	MBD-	729182	102.574		60.1037	32	61	86	126	322	0.428724		0.108313	0.215054	0.348837	0.418919	0.5	0.691176	0.0253239		0.0337249	0	0	0.0164609	0.0375	0.151515
PB44	MBD+	368681	134.621	33.3884	64.6116	39	90	120	164	353	0.635842	1.27519	0.0824906	0.372727	0.593301	0.647541	0.689076	0.8	0.127432	3.27241	0.061199	0	0.084507	0.120482	0.16129	0.308824
PB44	MBD-	505585	101.233		53.5881	36	64	87	122	296	0.498624		0.0968622	0.295302	0.427273	0.496124	0.567568	0.721311	0.0389413		0.0417906	0	0.00793651	0.0291971	0.0547945	0.192308
PB9	MBD+	611654	166.67	65.5155	83.2414	42	106	152	207	422	0.540772	1.30392	0.0996271	0.321393	0.467787	0.544304	0.615385	0.746269	0.0775088	3.24022	0.0519441	0	0.0398671	0.0674157	0.105263	0.24
PB9	MBD-	622806	101.155		54.9277	33	62	87	125	300	0.414729		0.107095	0.20202	0.337143	0.40458	0.485294	0.678571	0.0239209		0.0324221	0	0	0.0151515	0.0357143	0.145833
			average Equids	35.1385
			average Mammoth	9.28646			99.3859	Difference in the verage length of endogenous DNA inserts in MBD+ of Polar Bear and Paleo-Eskimo
			average Polar Bear	56.3228			48.1261	Difference in the verage length of endogenous DNA inserts in MBD- of Polar Bear and Paleo-Eskimo
			Saqqaq	5.06294
			Overall Average	20.729			62.3333	average MBD- length Polar Bear
							100	average MBD+ length Polar Bear

## Sheet: TableS4.2_p-values lmm
		p-value
Specie	Sample	read length	%GC	CpG density
Mammuthus primigenius	MKb2_1	2.479e-05	6.029e-06	4.167e-06
	MKb2_2	0.0002841	1.668e-05	9.764e-06
	MKb1_1	1.377e-06	3.037e-06	1.405e-06
	MKb1_2	3.28e-05	3.945e-06	2.919e-06
	MKhs_1	4.15e-05	3.195e-05	1.931e-05
	MKhs_2	0.0001026	2.137e-05	2.642e-06
	MKm_1	2.349e-05	2.762e-05	1.197e-05
	MKm_2	0.0002665	0.0001501	0.0001019
	MKs_1	0.0001415	0.0002116	0.00011
	MZh_1	0.8132	0.2114	0.2002
	MZl_1	6.567e-05	0.0002003	0.0002945
	MZm_1	0.001447	0.004366	0.001129
Ursus maritimus	PB25	1.088e-06	5.235e-07	5.226e-07
	PB44	2.544e-06	4.793e-07	3.503e-07
	PB9	1.081e-06	7.052e-07	6.263e-07
Equus caballus	EQ26	2.899e-06	2.31e-06	1.098e-06
	EQ34	5.56e-06	1.403e-05	5.71e-06
	EQ36	3.953e-06	1.469e-05	6.743e-06
Equus Lambei	EQA	0.004027	3.977e-05	9.967e-06
Homo sapiens	Saqqaq	7.344e-06	5.742e-06	0.000113

## Sheet: TableS4.3_DeltaS DeltaD Overhan
Sample	Library	Genome	minDeltaD	lowDeltaD	midDeltaD	midDeltaD MBD-/ midDeltaD MBD+	topDeltaD	maxDeltaD	minDeltaS	lowDeltaS	midDeltaS	midDeltaS MBD-/ midDeltaS MBD+	topDeltaS	maxDeltaS	minOverhang	lowOverhang	midOverhang	topOverhang	maxOverhang
EQ26	MBD+	Nuclear	0.0311066	0.0337631	0.034808	1.54804	0.0358106	0.038177	0.295088	0.321148	0.332993	1.12414	0.345306	0.379554	1.40989	1.68188	1.8033	1.93023	2.27863
EQ26	MBD-	Nuclear	0.0519942	0.0533582	0.0538841		0.0544043	0.0557035	0.349815	0.367207	0.374329		0.382017	0.402014	1.35954	1.5059	1.56386	1.62339	1.79487
EQ34	MBD+	Nuclear	0.000256214	0.00178527	0.00251537	1.89329	0.0032331	0.00508178	0.145641	0.189597	0.21244	1.17735	0.238747	0.323062	0.671425	0.968415	1.11649	1.28383	1.77889
EQ34	MBD-	Nuclear	0.00399464	0.00453998	0.00476233		0.00498196	0.00551653	0.226091	0.242586	0.250117		0.257433	0.277969	0.974879	1.06863	1.1081	1.15111	1.25881
EQ36	MBD+	Nuclear	0.0155469	0.0197532	0.0213044	1.04325	0.0227458	0.0260869	0.19177	0.244646	0.271088	1.07433	0.302389	0.399771	0.739306	1.11467	1.30918	1.54513	2.34717
EQ36	MBD-	Nuclear	0.0204021	0.0216967	0.0222257		0.0227445	0.0239695	0.264793	0.283258	0.291238		0.29948	0.321236	1.38551	1.54947	1.62147	1.69573	1.89696
EQA	MBD+	Nuclear	0.0135562	0.0224553	0.0252533	1.61756	0.0277497	0.0331104	0.224094	0.288155	0.321831	1.39731	0.361445	0.505453	0.751713	1.28966	1.56751	1.93334	3.28251
EQA	MBD-	Nuclear	0.0395979	0.0404941	0.0408487		0.0412094	0.0420296	0.432438	0.444436	0.449696		0.455042	0.468858	1.51649	1.59825	1.63228	1.66666	1.75146
HSSR	MBD+	Nuclear	0.00434616	0.00439717	0.00441754	0.972549	0.0044387	0.00448989	0.194761	0.197425	0.198506	0.921198	0.199594	0.202387	0.730019	0.74245	0.747374	0.752536	0.76478
HSSR	MBD-	Nuclear	0.00426061	0.00428534	0.00429628		0.00430693	0.00433356	0.181412	0.182433	0.182863		0.183306	0.184316	0.959961	0.966382	0.96936	0.972185	0.978756
MKb1_1	MBD+	Nuclear	0.00214614	0.00264684	0.00285631	3.37687	0.00306862	0.00353871	0.187185	0.190832	0.192392	1.05722	0.193926	0.197718	2.1673	2.25156	2.28792	2.32542	2.41692
MKb1_1	MBD-	Nuclear	0.00953756	0.00961599	0.00964538		0.00967696	0.00975531	0.201702	0.202911	0.2034		0.203884	0.205123	1.49029	1.50495	1.51093	1.51668	1.53131
MKb1_2	MBD+	Nuclear	0.00495344	0.00630708	0.00681451	1.86273	0.0073167	0.00837311	0.0971676	0.102269	0.104417	1.60474	0.106746	0.112665	2.39772	2.73411	2.89715	3.06395	3.53233
MKb1_2	MBD-	Nuclear	0.0124252	0.0126176	0.0126936		0.0127687	0.0129539	0.163907	0.166468	0.167561		0.168581	0.171073	1.55446	1.59611	1.61366	1.63148	1.67742
MKb2_1	MBD+	Nuclear	0.00733307	0.00812031	0.00843627	1.53581	0.00873488	0.00947178	0.257826	0.274347	0.28101	1.03984	0.2878	0.30665	1.06591	1.17152	1.21413	1.25897	1.38258
MKb2_1	MBD-	Nuclear	0.0128311	0.0129202	0.0129565		0.0129914	0.013079	0.289437	0.291362	0.292206		0.293072	0.29514	1.18324	1.19631	1.20162	1.20703	1.21971
MKb2_2	MBD+	Nuclear	0.00782957	0.00920108	0.00970456	1.37857	0.0101875	0.0113062	0.143487	0.158925	0.165928	1.225	0.173295	0.193841	1.18039	1.42013	1.53319	1.65376	1.9928
MKb2_2	MBD-	Nuclear	0.0130997	0.013299	0.0133784		0.0134576	0.0136666	0.199112	0.202048	0.203263		0.204501	0.207647	1.49431	1.53466	1.55099	1.56729	1.60667
MKhs_1	MBD+	Nuclear	0.000713093	0.00219929	0.00277867	2.40069	0.00336827	0.00475398	0.15133	0.168813	0.176758	1.05564	0.184836	0.207961	1.24947	1.51182	1.6298	1.75797	2.11008
MKhs_1	MBD-	Nuclear	0.00647397	0.00661348	0.00667072		0.00672591	0.00686975	0.184363	0.185941	0.186593		0.187255	0.188923	1.99061	2.02086	2.033	2.04518	2.07516
MKhs_2	MBD+	Nuclear	0.00198426	0.00509442	0.00615595	1.47613	0.00719101	0.00948191	0.0745646	0.0954279	0.106449	1.43739	0.119288	0.162012	0.878229	1.41388	1.71167	2.07745	3.40584
MKhs_2	MBD-	Nuclear	0.00854604	0.00893395	0.00908698		0.00924136	0.00960908	0.14833	0.151677	0.153008		0.154343	0.1577	2.11424	2.2052	2.2423	2.28002	2.38366
MKm_1	MBD+	Nuclear	0.00341678	0.00557836	0.00640973	1.41364	0.00721021	0.00919187	0.184056	0.224269	0.243897	0.788259	0.266579	0.336584	0.677197	0.94272	1.07157	1.21912	1.66254
MKm_1	MBD-	Nuclear	0.00786284	0.0087276	0.00906107		0.00939708	0.0101912	0.171186	0.185674	0.192254		0.199149	0.21811	1.10058	1.2662	1.33672	1.41362	1.60978
MKm_2	MBD+	Nuclear	0.00696662	0.00923782	0.01013	0.879812	0.0109937	0.0131265	0.125505	0.160748	0.181244	0.889775	0.206188	0.297824	0.495266	0.832563	1.00604	1.21006	1.77362
MKm_2	MBD-	Nuclear	0.00609604	0.00817079	0.00891252		0.00966666	0.0113568	0.127114	0.150378	0.161266		0.172947	0.206356	1.10807	1.44315	1.60566	1.79112	2.39184
MKs_1	MBD+	Nuclear	0.006971	0.0100187	0.0111159	0.982676	0.012128	0.0145862	0.156619	0.17995	0.190361	1.07208	0.201867	0.235476	1.34086	1.74391	1.93966	2.15105	2.83803
MKs_1	MBD-	Nuclear	0.00988434	0.0106174	0.0109233		0.011218	0.0119371	0.190801	0.200086	0.204082		0.208203	0.218699	1.5575	1.68716	1.74312	1.8023	1.95296
MZh_1	MBD+	Nuclear	0.000295667	0.00363345	0.00568104	1.55575	0.00765307	0.0120413	0.093273	0.11833	0.131459	1.42308	0.146748	0.202444	1.01318	1.90024	2.36771	2.93274	4.40452
MZh_1	MBD-	Nuclear	0.00181415	0.00705396	0.0088383		0.0105143	0.0144191	0.11069	0.156394	0.187076		0.224739	0.384605	0.402939	0.886912	1.18561	1.59333	3.08439
MZl_1	MBD+	Nuclear	0.00301224	0.00710774	0.00850076	1.71853	0.00981922	0.012663	0.138296	0.15805	0.167332	1.75059	0.177715	0.207898	1.54642	2.07479	2.3397	2.64659	3.58983
MZl_1	MBD-	Nuclear	0.0136544	0.0143285	0.0146088		0.0148871	0.0155639	0.280164	0.289078	0.29293		0.296859	0.306782	1.55871	1.64247	1.67973	1.71642	1.80933
MZm_1	MBD+	Nuclear	0.00424957	0.00655229	0.00735804	0.894153	0.00811627	0.00990682	0.147493	0.168361	0.177917	1.18511	0.187949	0.21568	1.30432	1.64337	1.80335	1.98416	2.55552
MZm_1	MBD-	Nuclear	0.00302001	0.00558398	0.00657921		0.00749299	0.00963457	0.171575	0.197524	0.210852		0.225971	0.272117	1.04179	1.40461	1.57609	1.7701	2.3101
PB25	MBD+	Nuclear	0.00112682	0.00121316	0.00124931	1.86203	0.00128385	0.00136985	0.038317	0.0404085	0.0413455	0.936677	0.0422745	0.044783	0.888649	0.962727	0.993154	1.0245	1.10591
PB25	MBD-	Nuclear	0.00217328	0.00228143	0.00232624		0.00236918	0.002469	0.0363726	0.0380204	0.0387274		0.0394777	0.0413562	1.33517	1.43604	1.47885	1.52474	1.64096
PB44	MBD+	Nuclear	0.000650521	0.000846198	0.000922602	5.73776	0.0010015	0.00118901	0.255458	0.261165	0.263656	1.10561	0.266064	0.272096	1.05361	1.0836	1.09578	1.10855	1.13995
PB44	MBD-	Nuclear	0.00512855	0.00524305	0.00529367		0.00534183	0.00545635	0.283705	0.289151	0.291501		0.293776	0.299513	0.912835	0.933094	0.941681	0.950364	0.971166
PB9	MBD+	Nuclear	0.00220893	0.00235376	0.00240931	2.01921	0.00246619	0.00260199	0.0814735	0.0836962	0.0846892	1.24191	0.0856442	0.0881441	1.43664	1.50378	1.52976	1.55608	1.62429
PB9	MBD-	Nuclear	0.00464716	0.004802	0.00486491		0.00492778	0.00507789	0.101377	0.104013	0.105176		0.106349	0.109146	1.38023	1.43487	1.45988	1.48492	1.54757
					AVERAGE	1.80845					AVERAGE	1.17536
					MIN	0.879812					MIN	0.788259
					MAX	5.73776					MAX	1.75059

## Sheet: TableS4.4_Khroma DeltaS and Del
ID	Fraction	midDeltaD
MKb1_1	MBD+	0.0026266
MKb1_1	MBD-	0.00964273		KHROMA	Fraction	Average midDeltaD	midDeltaD Other tissue/ Bone
MKb1_2	MBD+	0.00709718		Muscle	MBD+	0.0107506	1.52897
MKb1_2	MBD-	0.0127431		Skin	MBD+	0.0170584	2.42609
MKb2_1	MBD+	0.00844035		Hair skin	MBD+	0.00480503	0.683381
MKb2_1	MBD-	0.0129568		Bone	MBD+	0.00703125
MKb2_2	MBD+	0.00996087		Muscle	MBD-	0.0101047	0.828097
MKb2_2	MBD-	0.0134666		Skin	MBD-	0.0136338	1.11731
MKhs_1	MBD+	0.00305417		Hair skin	MBD-	0.00785437	0.64368
MKhs_1	MBD-	0.00667399		Bone	MBD-	0.0122023
MKhs_2	MBD+	0.00655588
MKhs_2	MBD-	0.00903476				min	0.64368
MKm_1	MBD+	0.0104741				max	2.42609
MKm_1	MBD-	0.00926415				average	1.20459
MKm_2	MBD+	0.011027
MKm_2	MBD-	0.0109452
MKs_1	MBD+	0.0170584
MKs_1	MBD-	0.0136338
ID	Fraction	midDeltaS
MKb1_1	MBD+	0.191803
MKb1_1	MBD-	0.203389		KHROMA	Fraction	Average midDeltaS	midDeltaS Other tissue/ Bone
MKb1_2	MBD+	0.104156		Muscle	MBD+	0.187588	1.01027
MKb1_2	MBD-	0.167131		Skin	MBD+	0.200606	1.08038
MKb2_1	MBD+	0.281513		Hair skin	MBD+	0.213982	1.15242
MKb2_1	MBD-	0.29219		Bone	MBD+	0.185681
MKb2_2	MBD+	0.165252		Muscle	MBD-	0.182977	0.844864
MKb2_2	MBD-	0.203594		Skin	MBD-	0.231966	1.07106
MKhs_1	MBD+	0.181759		Hair skin	MBD-	0.189206	0.873622
MKhs_1	MBD-	0.186622		Bone	MBD-	0.216576
MKhs_2	MBD+	0.246205
MKhs_2	MBD-	0.19179				min	0.844864
MKm_1	MBD+	0.183599				max	1.15242
MKm_1	MBD-	0.161889				average	1.00544
MKm_2	MBD+	0.191578
MKm_2	MBD-	0.204066
MKs_1	MBD+	0.200606
MKs_1	MBD-	0.231966
ID	Fraction	midDeltaS
MKb1_1	MBD+	0.192392
MKb1_1	MBD-	0.2034		KHROMA	Fraction	Average midDeltaS	midDeltaS bone 2 / bone 1
MKb1_2	MBD+	0.104417		MKb1	MBD+	0.148404
MKb1_2	MBD-	0.167561		MKb2	MBD+	0.223469	1.50582
MKb2_1	MBD+	0.28101		MKb1	MBD-	0.18548
MKb2_1	MBD-	0.292206		MKb2	MBD-	0.247734	1.33564
MKb2_2	MBD+	0.165928
MKb2_2	MBD-	0.203263				0.148404	1.33564	min
						0.247734	1.50582	max
						0.201272	1.42073	average
ID	Fraction	midDeltaD
MKb1_1	MBD+	0.00285631
MKb1_1	MBD-	0.00964538		KHROMA	Fraction	Average midDeltaD
MKb1_2	MBD+	0.00681451		MKb1	MBD+	0.00483541
MKb1_2	MBD-	0.0126936		MKb2	MBD+	0.00907042
MKb2_1	MBD+	0.00843627		MKb1	MBD-	0.0111695
MKb2_1	MBD-	0.0129565		MKb2	MBD-	0.0131675
MKb2_2	MBD+	0.00970456
MKb2_2	MBD-	0.0133784				0.00483541	min
						0.0131675	max
						0.0095607	average
ID	Fraction	midDeltaD
PB25	MBD+	0.00124931
PB25	MBD-	0.00232624		PB	Fraction	Average midDeltaD
PB44	MBD+	0.000922602		PB	MBD+	0.00152707
PB44	MBD-	0.00529367		PB	MBD-	0.00416161
PB9	MBD+	0.00240931				0.00152707	min
PB9	MBD-	0.00486491				0.00416161	max
						0.00284434	average

## Sheet: TableS4.5_p-values 
Specie	p-values DeltaD	p-values DeltaS	p-values Lambda
Ursus maritimus	0.08629	0.8883	0.7356
Equus caballus	0.6913	0.5482	0.9386
Mammuthus primigenius	0.03964	0.1313	0.3272

## Sheet: TableS5.1_dimers relative amoun
		Dimers relative abundancy																Relative abundancy of CG over:
Sample	Library	AA	AC	AG	AT	CA	CC	CG	CT	GA	GC	GG	GT	TA	TC	TG	TT	AA	AC	AG	AT	CA	CC	CG	CT	GA	GC	GG	GT	TA	TC	TG	TT
EQ26	MBD+	0.0353587	0.0565094	0.0709422	0.0336528	0.0780012	0.0815478	0.0706124	0.0709117	0.0612548	0.101547	0.082716	0.0580038	0.022631	0.0615698	0.0790578	0.0356841	1.99703	1.24957	0.99535	2.09826	0.905273	0.865902	1	0.995779	1.15276	0.695369	0.853672	1.21737	3.12016	1.14687	0.893174	1.97882
EQ26	MBD-	0.0754805	0.0547714	0.0767821	0.0802878	0.0781426	0.0441828	0.0131824	0.0765856	0.066799	0.0467456	0.0443138	0.0548614	0.0675128	0.0666118	0.0782791	0.0754614	0.174646	0.24068	0.171686	0.164189	0.168696	0.29836	1	0.172126	0.197344	0.282002	0.297478	0.240285	0.195257	0.197899	0.168402	0.17469
EQ34	MBD+	0.0372134	0.0548333	0.0725997	0.0359767	0.0768313	0.0768959	0.0685061	0.0701996	0.0627017	0.0971185	0.081442	0.0598793	0.0243249	0.063124	0.0790548	0.039299	1.8409	1.24935	0.943613	1.90418	0.891643	0.890894	1	0.975876	1.09257	0.705386	0.841164	1.14407	2.8163	1.08526	0.866565	1.7432
EQ34	MBD-	0.0673986	0.0548562	0.0796726	0.071056	0.0811614	0.049812	0.0159539	0.07997	0.0678158	0.053335	0.0498568	0.0551436	0.0571622	0.0675901	0.0818872	0.0673286	0.23671	0.290831	0.200243	0.224526	0.19657	0.320282	1	0.199499	0.235253	0.299126	0.319995	0.289316	0.279099	0.236039	0.194828	0.236956
EQ36	MBD+	0.0389442	0.0577631	0.0709608	0.0377337	0.079125	0.076421	0.0659012	0.0702249	0.0628532	0.0929409	0.0781583	0.0602538	0.0250368	0.0640985	0.0796736	0.0399108	1.6922	1.14089	0.928699	1.74648	0.832875	0.862344	1	0.93843	1.04849	0.709065	0.843175	1.09373	2.63217	1.02812	0.82714	1.65121
EQ36	MBD-	0.0725034	0.0546351	0.078409	0.0766593	0.0800094	0.0463664	0.0146772	0.0778026	0.0671569	0.0499117	0.0464087	0.0544691	0.0623064	0.0668624	0.0795878	0.0722346	0.202435	0.268642	0.187188	0.191461	0.183444	0.31655	1	0.188647	0.218552	0.294064	0.316261	0.26946	0.235566	0.219514	0.184416	0.203189
EQA	MBD+	0.0471709	0.0546974	0.0726495	0.045918	0.074698	0.0689182	0.0581818	0.0777342	0.0629281	0.0883792	0.0695584	0.0528684	0.0363156	0.0682049	0.0730153	0.0487622	1.23342	1.0637	0.800856	1.26708	0.778893	0.844214	1	0.748471	0.924575	0.65832	0.836445	1.1005	1.60212	0.853044	0.796844	1.19317
EQA	MBD-	0.0658669	0.0552857	0.0793166	0.0677848	0.0805198	0.0533271	0.0175979	0.0795969	0.067715	0.055125	0.0531274	0.0552564	0.0549813	0.0679807	0.08048	0.0660385	0.267173	0.318308	0.221869	0.259614	0.218553	0.329999	1	0.221087	0.259882	0.319236	0.331239	0.318476	0.32007	0.258866	0.218662	0.266479
HSSR	MBD+	0.0622955	0.0537829	0.0783502	0.063181	0.0812744	0.0577482	0.0240231	0.0787268	0.066501	0.0631698	0.0573582	0.05408	0.0484224	0.0670179	0.0814417	0.0626269	0.385631	0.446667	0.306612	0.380226	0.29558	0.415997	1	0.305145	0.361244	0.380294	0.418826	0.444213	0.496115	0.358458	0.294973	0.38359
HSSR	MBD-	0.0630688	0.0538762	0.0795561	0.0647824	0.083256	0.056535	0.0185146	0.0797243	0.0666544	0.060729	0.0564187	0.0539652	0.0494215	0.0668276	0.0833409	0.0633294	0.293562	0.343651	0.232724	0.285796	0.222381	0.327489	1	0.232233	0.27777	0.304872	0.328164	0.343084	0.374626	0.27705	0.222155	0.292354
MKb1_1	MBD+	0.0615212	0.0557398	0.0804346	0.0572152	0.0725929	0.059378	0.0489628	0.0701306	0.0729733	0.069523	0.0593971	0.0542843	0.0481141	0.0661287	0.0676394	0.055965	0.795869	0.878417	0.608729	0.855766	0.674485	0.824595	1	0.698166	0.670969	0.704267	0.82433	0.901971	1.01764	0.740417	0.72388	0.874882
MKb1_1	MBD-	0.0737442	0.0563232	0.0776729	0.0738757	0.0806944	0.0467198	0.0132623	0.077608	0.0675506	0.0472836	0.0467655	0.0563586	0.0601148	0.0675542	0.0806572	0.073815	0.179841	0.235467	0.170745	0.179521	0.164352	0.283868	1	0.170888	0.196331	0.280483	0.283591	0.235319	0.220616	0.19632	0.164428	0.179669
MKb1_2	MBD+	0.0650145	0.0558468	0.0809934	0.0608319	0.0722804	0.0570945	0.046199	0.0687039	0.074029	0.0649167	0.0568286	0.0546499	0.0512019	0.0660207	0.066812	0.0585767	0.710595	0.827245	0.570405	0.759453	0.639163	0.809168	1	0.672436	0.624066	0.711666	0.812954	0.845363	0.90229	0.699765	0.691477	0.788693
MKb1_2	MBD-	0.0815426	0.0554705	0.0750988	0.0822256	0.0779169	0.0416728	0.0111047	0.0750577	0.0667519	0.0416433	0.0417003	0.0555177	0.0680446	0.066803	0.0778631	0.0815865	0.136183	0.200191	0.147868	0.135051	0.142519	0.266473	1	0.147949	0.166358	0.266662	0.266297	0.200021	0.163197	0.16623	0.142618	0.136109
MKb2_1	MBD+	0.0608993	0.0592704	0.0735904	0.061479	0.075868	0.055424	0.0415274	0.072654	0.0672125	0.064095	0.0557584	0.0587456	0.051845	0.0663049	0.0753173	0.0600088	0.681903	0.700643	0.564305	0.675473	0.547364	0.749268	1	0.571578	0.617853	0.647904	0.744774	0.706902	0.800991	0.62631	0.551366	0.692022
MKb2_1	MBD-	0.0761112	0.0562783	0.0766753	0.0775689	0.0794956	0.0451741	0.0118075	0.0766053	0.066311	0.0449798	0.0451888	0.0563356	0.0655712	0.0662812	0.0795136	0.0761025	0.155135	0.209805	0.153993	0.152219	0.14853	0.261378	1	0.154134	0.178063	0.262507	0.261293	0.209592	0.180071	0.178142	0.148497	0.155153
MKb2_2	MBD+	0.0643613	0.0598606	0.0732662	0.0666038	0.0757944	0.0509978	0.0365775	0.0724054	0.0675294	0.0573994	0.051336	0.0601131	0.0564655	0.0671779	0.075547	0.064565	0.568315	0.611044	0.499241	0.54918	0.482588	0.717237	1	0.505176	0.541652	0.637245	0.712511	0.608478	0.647784	0.544487	0.484169	0.566522
MKb2_2	MBD-	0.0795756	0.0560802	0.0755656	0.0814168	0.0782874	0.042763	0.0108628	0.0754303	0.0660719	0.0422006	0.0428042	0.056186	0.068792	0.0660525	0.0782688	0.0796424	0.13651	0.193702	0.143754	0.133423	0.138756	0.254024	1	0.144012	0.164409	0.25741	0.25378	0.193337	0.157909	0.164458	0.138789	0.136395
MKhs_1	MBD+	0.0566725	0.0576152	0.0729318	0.0546446	0.0736407	0.0611409	0.051945	0.0716487	0.0664545	0.0754187	0.0632397	0.0558189	0.0457316	0.0641894	0.0726917	0.0562162	0.916583	0.901586	0.712241	0.950597	0.705384	0.849595	1	0.724996	0.781664	0.688755	0.8214	0.930599	1.13587	0.809247	0.714593	0.924022
MKhs_1	MBD-	0.0669774	0.0570139	0.0785071	0.0661345	0.08162	0.0538195	0.0160715	0.0783901	0.0671309	0.0531299	0.0538825	0.0571012	0.0544341	0.0671265	0.081592	0.0670691	0.239953	0.281887	0.204713	0.243012	0.196906	0.298618	1	0.205019	0.239405	0.302493	0.298269	0.281456	0.295246	0.23942	0.196973	0.239625
MKhs_2	MBD+	0.0633117	0.0569395	0.0740341	0.0613706	0.0736297	0.0566911	0.0432303	0.0721969	0.0667144	0.0665758	0.0577656	0.0564253	0.0520983	0.0658594	0.0719774	0.0611799	0.682818	0.759233	0.583925	0.704415	0.587132	0.76256	1	0.598784	0.647991	0.649341	0.748375	0.766151	0.829785	0.656404	0.60061	0.70661
MKhs_2	MBD-	0.074273	0.0568096	0.0768005	0.0739331	0.0794539	0.0482618	0.0131126	0.0765861	0.0668417	0.0467096	0.0484508	0.0570099	0.0611157	0.0668511	0.0794154	0.0743751	0.176546	0.230816	0.170736	0.177357	0.165034	0.271696	1	0.171213	0.196173	0.280726	0.270637	0.230005	0.214553	0.196146	0.165114	0.176303
MKm_1	MBD+	0.0614516	0.0555433	0.0745237	0.0601194	0.0748055	0.0562602	0.042908	0.0747877	0.0666305	0.0701687	0.0564635	0.0547318	0.0491249	0.0662756	0.0744043	0.0618011	0.698241	0.772516	0.575763	0.713714	0.573595	0.762672	1	0.573731	0.64397	0.611498	0.759925	0.783969	0.873448	0.647418	0.576688	0.694292
MKm_1	MBD-	0.0773618	0.0544853	0.0781284	0.0740013	0.0792326	0.0451862	0.0136631	0.0777732	0.0688089	0.0474339	0.0449992	0.0547659	0.058359	0.0682753	0.079641	0.0778847	0.176612	0.250766	0.17488	0.184633	0.172442	0.302372	1	0.175678	0.198565	0.288044	0.303629	0.249481	0.234121	0.200117	0.171558	0.175427
MKm_2	MBD+	0.0701635	0.055141	0.0761218	0.0686739	0.075292	0.0489161	0.0287652	0.0747455	0.0677508	0.0562474	0.0498192	0.0570638	0.0568872	0.0674642	0.0761651	0.0707833	0.409974	0.521666	0.377884	0.418866	0.382048	0.588051	1	0.384842	0.424573	0.511405	0.577391	0.504088	0.505653	0.426377	0.377669	0.406384
MKm_2	MBD-	0.0854041	0.0538726	0.0754587	0.0818261	0.0770886	0.0404596	0.0112937	0.0748061	0.0686691	0.0417408	0.040466	0.053727	0.0651647	0.0678166	0.0771541	0.0850522	0.132238	0.209637	0.149667	0.138021	0.146503	0.279135	1	0.150973	0.164466	0.270567	0.279091	0.210205	0.17331	0.166533	0.146378	0.132785
MKs_1	MBD+	0.0676959	0.0571985	0.0743242	0.0666375	0.0757117	0.0509825	0.03373	0.0737335	0.0672539	0.059811	0.0514305	0.0570221	0.0553195	0.0659338	0.0762092	0.0670061	0.498258	0.589701	0.453823	0.506172	0.445506	0.661599	1	0.457459	0.501533	0.563944	0.655837	0.591525	0.609732	0.511574	0.442598	0.503387
MKs_1	MBD-	0.0744773	0.0558453	0.0771407	0.0730223	0.0805108	0.0470773	0.0153591	0.0770892	0.0672685	0.0493488	0.0469499	0.0556012	0.0580779	0.0674118	0.0801793	0.0746404	0.206224	0.275029	0.199104	0.210334	0.19077	0.326252	1	0.199237	0.228324	0.311234	0.327137	0.276236	0.264456	0.227839	0.191559	0.205774
MZh_1	MBD+	0.0704343	0.0575753	0.0785366	0.0680416	0.0805496	0.049817	0.0182462	0.0772113	0.0671677	0.0519733	0.0495447	0.0578332	0.0571957	0.0660358	0.0805138	0.069324	0.259052	0.316909	0.232327	0.268162	0.226521	0.366264	1	0.236315	0.271651	0.351068	0.368276	0.315496	0.319013	0.276307	0.226622	0.263201
MZh_1	MBD-	0.0724056	0.0560198	0.0767938	0.072723	0.0798282	0.0497643	0.0194482	0.0753746	0.0649269	0.0524812	0.049064	0.0548901	0.0609682	0.066038	0.0768031	0.0724709	0.268601	0.347167	0.253252	0.267428	0.243626	0.390807	1	0.258021	0.29954	0.370575	0.396384	0.354312	0.318989	0.2945	0.253221	0.268359
MZl_1	MBD+	0.0734926	0.057407	0.0752397	0.0740444	0.0798907	0.0487051	0.0173797	0.0770567	0.0646292	0.0492593	0.0473628	0.0553924	0.0628893	0.0672415	0.0768085	0.073201	0.236482	0.302745	0.230991	0.23472	0.217543	0.356835	1	0.225544	0.268914	0.35282	0.366948	0.313756	0.276354	0.258467	0.226273	0.237424
MZl_1	MBD-	0.076056	0.0602704	0.0737535	0.0802563	0.0798898	0.0464617	0.0135936	0.077712	0.0633304	0.044032	0.0430177	0.0540987	0.0718199	0.0668254	0.0741396	0.0747429	0.178732	0.225544	0.184312	0.169378	0.170155	0.292577	1	0.174923	0.214646	0.308722	0.316001	0.251274	0.189274	0.20342	0.183352	0.181872
MZm_1	MBD+	0.0682806	0.0558247	0.0783643	0.0675874	0.0804596	0.0522788	0.0173772	0.077574	0.0668003	0.0527013	0.0525855	0.0574693	0.0555837	0.0677235	0.080519	0.0688705	0.254498	0.311282	0.22175	0.257108	0.215975	0.332395	1	0.224009	0.260137	0.329731	0.330457	0.302374	0.312632	0.256591	0.215815	0.252318
MZm_1	MBD-	0.0687508	0.0586668	0.0762855	0.0680386	0.0818486	0.0518827	0.0205346	0.0774353	0.065712	0.0549945	0.0506196	0.0560983	0.0560369	0.0663051	0.0798292	0.0669617	0.298682	0.350021	0.269181	0.301809	0.250885	0.395789	1	0.265184	0.312495	0.373394	0.405666	0.366047	0.366449	0.309699	0.257232	0.306662
PB25	MBD+	0.0468201	0.0558715	0.0815039	0.0456567	0.0799099	0.0698014	0.039336	0.0813918	0.068477	0.0763869	0.0698923	0.0556393	0.0346316	0.0684103	0.0796431	0.0466283	0.840152	0.704045	0.482628	0.861561	0.492255	0.563542	1	0.483293	0.574441	0.514958	0.56281	0.706984	1.13584	0.575002	0.493904	0.843608
PB25	MBD-	0.0755126	0.0546071	0.0774346	0.0791728	0.0772542	0.046776	0.0122892	0.0774902	0.0673475	0.0449352	0.0466649	0.0543668	0.0663512	0.0673765	0.0770363	0.0753849	0.162743	0.225047	0.158704	0.155219	0.159074	0.262724	1	0.15859	0.182474	0.273486	0.263349	0.226041	0.185214	0.182395	0.159524	0.163019
PB44	MBD+	0.0346574	0.0521808	0.0792971	0.0306967	0.0771531	0.0858984	0.0625787	0.0784253	0.0633505	0.102893	0.0866334	0.0516271	0.0218014	0.0624635	0.0766217	0.0337219	1.80564	1.19927	0.789168	2.03861	0.811099	0.72852	1	0.79794	0.987817	0.608194	0.72234	1.21213	2.8704	1.00185	0.816723	1.85573
PB44	MBD-	0.0613563	0.0550603	0.0825768	0.0617981	0.0815093	0.05763	0.0182016	0.0825764	0.069071	0.0574463	0.0576148	0.0546837	0.0491599	0.0690233	0.081196	0.0610963	0.296654	0.330576	0.22042	0.294533	0.223307	0.315836	1	0.220421	0.26352	0.316846	0.315919	0.332852	0.370253	0.263702	0.224169	0.297916
PB9	MBD+	0.0521459	0.0561509	0.0799358	0.0519375	0.0790273	0.064712	0.0368968	0.079784	0.0685134	0.0710175	0.064749	0.0557574	0.040635	0.0683778	0.0786179	0.0517418	0.707569	0.657101	0.46158	0.710408	0.466887	0.570169	1	0.462459	0.538534	0.519546	0.569844	0.661738	0.908005	0.539602	0.469318	0.713094
PB9	MBD-	0.0786009	0.0543978	0.0760143	0.0823442	0.076595	0.0446295	0.0120241	0.0760151	0.0670251	0.0430306	0.0445278	0.0540442	0.0692635	0.0669848	0.0762876	0.0782155	0.152976	0.22104	0.158182	0.146022	0.156982	0.26942	1	0.15818	0.179397	0.279431	0.270035	0.222486	0.173599	0.179504	0.157615	0.15373
																	max	3.12016

## Sheet: TableS5.2_p-values
	p-values
Dimer	Equus caballus	Mammuthus primigenius	Ursus maritimus
ApA	0.001392	3.791e-05	0.02123
ApC	0.1969	0.2974	0.9748
ApG	0.1	0.3358	0.52
ApT	0.001308	3.632e-05	0.02422
CpA	0.1856	0.0005319	0.8974
CpC	0.0001689	0.0003057	0.04359
CpG	3.042e-05	1.597e-06	0.05211
CpT	0.01265	0.002642	0.629
GpA	0.002634	0.3622	1
GpC	0.000172	4.173e-05	0.05314
GpG	0.000107	0.0002208	0.04592
GpT	0.01676	0.05208	0.7
TpA	0.004181	0.0004036	0.02573
TpC	0.01955	0.1385	1
TpG	1	0.005182	0.9494
TpT	0.000926	6.836e-05	0.02172
