# Supplementary material for: Pros and cons of methylation-based enrichment methods for ancient DNA
Source: Sci Rep. 2015 Jul 2;5:11826. doi: 10.1038/srep11826 (PMC4488743; doi:10.1038/srep11826)
Supplement: Supplementary Tables S6-S7-S8 [file srep11826-s5.xls]

## Sheet: TableS6 MetaPhlAn
ID	EQA_MBD+	EQB_MBD+	EQC_MBD+	EQE_MBD+	EQF_MBD+	MKb1_1_MBD+	MKb1_2_MBD+	MKb2_1_MBD+	MKb2_2_MBD+	MKs_1_MBD+	MKs_2_MBD+	MKhs_1_MBD+	MKhs_2_MBD+	MKm_1_MBD+	MKm_2_MBD+	MZh_1_MBD+	MZh_2_MBD+	MZl_1_MBD+	MZl_2_MBD+	MZm_1_MBD+	MZm_2_MBD+	PB25_MBD+	PB9_MBD+	EQA_MBD-	EQB_MBD-	EQC_MBD-	EQE_MBD-	EQF_MBD-	MKb1_1_MBD-	MKb1_2_MBD-	MKb2_1_MBD-	MKb2_2_MBD-	MKs_1_MBD-	MKs_2_MBD-	MKhs_1_MBD-	MKhs_2_MBD-	MKm_1_MBD-	MKm_2_MBD-	MZh_1_MBD-	MZh_2_MBD-	MZl_1_MBD-	MZl_2_MBD-	MZm_1_MBD-	MZm_2_MBD-	PB25_MBD-	PB9_MBD-
k__Archaea	0	0	0	0	0	0	0	0	0	0	0	0	0	0	0	0	0	0	3.38197	0	0.30764	0	0	0	0	0	0.96258	0	0	0	0	0	0	0	0	0	0	0	0.44351	0	2.32315	0	0.56951	0	0	0
k__Archaea|p__Euryarchaeota	0	0	0	0	0	0	0	0	0	0	0	0	0	0	0	0	0	0	3.38197	0	0.30764	0	0	0	0	0	0.96258	0	0	0	0	0	0	0	0	0	0	0	0.44351	0	2.32315	0	0.56951	0	0	0
k__Archaea|p__Euryarchaeota|c__Halobacteria	0	0	0	0	0	0	0	0	0	0	0	0	0	0	0	0	0	0	0	0	0	0	0	0	0	0	0	0	0	0	0	0	0	0	0	0	0	0	0	0	0	0	0.03381	0	0	0
k__Archaea|p__Euryarchaeota|c__Halobacteria|o__Halobacteriales	0	0	0	0	0	0	0	0	0	0	0	0	0	0	0	0	0	0	0	0	0	0	0	0	0	0	0	0	0	0	0	0	0	0	0	0	0	0	0	0	0	0	0.03381	0	0	0
k__Archaea|p__Euryarchaeota|c__Halobacteria|o__Halobacteriales|f__Halobacteriales_unclassified	0	0	0	0	0	0	0	0	0	0	0	0	0	0	0	0	0	0	0	0	0	0	0	0	0	0	0	0	0	0	0	0	0	0	0	0	0	0	0	0	0	0	0.03381	0	0	0
k__Archaea|p__Euryarchaeota|c__Methanomicrobia	0	0	0	0	0	0	0	0	0	0	0	0	0	0	0	0	0	0	3.38197	0	0.30764	0	0	0	0	0	0.96258	0	0	0	0	0	0	0	0	0	0	0	0.44351	0	2.32315	0	0.5357	0	0	0
k__Archaea|p__Euryarchaeota|c__Methanomicrobia|o__Methanomicrobiales	0	0	0	0	0	0	0	0	0	0	0	0	0	0	0	0	0	0	3.38197	0	0.30764	0	0	0	0	0	0	0	0	0	0	0	0	0	0	0	0	0	0.44351	0	2.32315	0	0.5357	0	0	0
k__Archaea|p__Euryarchaeota|c__Methanomicrobia|o__Methanomicrobiales|f__Methanoregulaceae	0	0	0	0	0	0	0	0	0	0	0	0	0	0	0	0	0	0	3.38197	0	0.30764	0	0	0	0	0	0	0	0	0	0	0	0	0	0	0	0	0	0.44351	0	2.32315	0	0.5357	0	0	0
k__Archaea|p__Euryarchaeota|c__Methanomicrobia|o__Methanomicrobiales|f__Methanoregulaceae|g__Methanoregulaceae_unclassified	0	0	0	0	0	0	0	0	0	0	0	0	0	0	0	0	0	0	3.38197	0	0.30764	0	0	0	0	0	0	0	0	0	0	0	0	0	0	0	0	0	0.44351	0	2.16431	0	0.4628	0	0	0
k__Archaea|p__Euryarchaeota|c__Methanomicrobia|o__Methanomicrobiales|f__Methanoregulaceae|g__Methanosphaerula	0	0	0	0	0	0	0	0	0	0	0	0	0	0	0	0	0	0	0	0	0	0	0	0	0	0	0	0	0	0	0	0	0	0	0	0	0	0	0	0	0.15884	0	0.0729	0	0	0
k__Archaea|p__Euryarchaeota|c__Methanomicrobia|o__Methanomicrobiales|f__Methanoregulaceae|g__Methanosphaerula|s__Methanosphaerula_Methanosphaerula	0	0	0	0	0	0	0	0	0	0	0	0	0	0	0	0	0	0	0	0	0	0	0	0	0	0	0	0	0	0	0	0	0	0	0	0	0	0	0	0	0.15884	0	0.0729	0	0	0
k__Archaea|p__Euryarchaeota|c__Methanomicrobia|o__Methanosarcinales	0	0	0	0	0	0	0	0	0	0	0	0	0	0	0	0	0	0	0	0	0	0	0	0	0	0	0.96258	0	0	0	0	0	0	0	0	0	0	0	0	0	0	0	0	0	0	0
k__Archaea|p__Euryarchaeota|c__Methanomicrobia|o__Methanosarcinales|f__Methanosarcinaceae	0	0	0	0	0	0	0	0	0	0	0	0	0	0	0	0	0	0	0	0	0	0	0	0	0	0	0.96258	0	0	0	0	0	0	0	0	0	0	0	0	0	0	0	0	0	0	0
k__Archaea|p__Euryarchaeota|c__Methanomicrobia|o__Methanosarcinales|f__Methanosarcinaceae|g__Methanococcoides	0	0	0	0	0	0	0	0	0	0	0	0	0	0	0	0	0	0	0	0	0	0	0	0	0	0	0.96258	0	0	0	0	0	0	0	0	0	0	0	0	0	0	0	0	0	0	0
k__Archaea|p__Euryarchaeota|c__Methanomicrobia|o__Methanosarcinales|f__Methanosarcinaceae|g__Methanococcoides|s__Methanococcoides_burtonii	0	0	0	0	0	0	0	0	0	0	0	0	0	0	0	0	0	0	0	0	0	0	0	0	0	0	0.96258	0	0	0	0	0	0	0	0	0	0	0	0	0	0	0	0	0	0	0
k__Bacteria	100	100	100	100	100	100	100	100	100	100	100	100	100	100	100	100	100	100	96.618	100	99.6924	100	100	100	100	100	99.0374	100	100	100	100	100	100	100	100	100	100	100	99.5565	100	97.6769	100	99.4305	100	100	100
k__Bacteria|p__Acidobacteria	0	0	0	0	0	0	0	0	0	0	0	0	0	0	0	0	0	0	0	0	0	0	0	0	0	0	0	0	0	0	0	0	0	0	0	0	0	0	0	0	0	0	0.03028	0	0	0
k__Bacteria|p__Acidobacteria|c__Acidobacteria	0	0	0	0	0	0	0	0	0	0	0	0	0	0	0	0	0	0	0	0	0	0	0	0	0	0	0	0	0	0	0	0	0	0	0	0	0	0	0	0	0	0	0.03028	0	0	0
k__Bacteria|p__Acidobacteria|c__Acidobacteria|o__Acidobacteriales	0	0	0	0	0	0	0	0	0	0	0	0	0	0	0	0	0	0	0	0	0	0	0	0	0	0	0	0	0	0	0	0	0	0	0	0	0	0	0	0	0	0	0.03028	0	0	0
k__Bacteria|p__Acidobacteria|c__Acidobacteria|o__Acidobacteriales|f__Acidobacteriaceae	0	0	0	0	0	0	0	0	0	0	0	0	0	0	0	0	0	0	0	0	0	0	0	0	0	0	0	0	0	0	0	0	0	0	0	0	0	0	0	0	0	0	0.03028	0	0	0
k__Bacteria|p__Acidobacteria|c__Acidobacteria|o__Acidobacteriales|f__Acidobacteriaceae|g__Granulicella	0	0	0	0	0	0	0	0	0	0	0	0	0	0	0	0	0	0	0	0	0	0	0	0	0	0	0	0	0	0	0	0	0	0	0	0	0	0	0	0	0	0	0.03028	0	0	0
k__Bacteria|p__Acidobacteria|c__Acidobacteria|o__Acidobacteriales|f__Acidobacteriaceae|g__Granulicella|s__Granulicella_unclassified	0	0	0	0	0	0	0	0	0	0	0	0	0	0	0	0	0	0	0	0	0	0	0	0	0	0	0	0	0	0	0	0	0	0	0	0	0	0	0	0	0	0	0.03028	0	0	0
k__Bacteria|p__Actinobacteria	37.4997	37.6647	25.3444	18.6947	23.9376	2.60209	0	9.92095	0	0.45214	0	13.4728	0.73818	0	0	5.35921	0	8.14929	0	2.01384	0	12.3568	79.841	37.0039	3.02628	34.0885	1.50847	62.785	0.31582	0	0.65712	21.0706	0	0.21916	5.1896	0	0	0.06659	0	0	0.15339	15.4376	0.1473	0	0	45.4744
k__Bacteria|p__Actinobacteria|c__Actinobacteria	37.4997	37.6647	25.3444	18.6947	23.9376	2.60209	0	9.92095	0	0.45214	0	13.4728	0.73818	0	0	5.35921	0	8.14929	0	2.01384	0	12.3568	79.841	37.0039	3.02628	34.0885	1.50847	62.785	0.31582	0	0.65712	21.0706	0	0.21916	5.1896	0	0	0.06659	0	0	0.15339	15.4376	0.1473	0	0	45.4744
k__Bacteria|p__Actinobacteria|c__Actinobacteria|o__Actinomycetales	37.4997	37.6647	25.3444	18.6947	23.9376	2.60209	0	9.92095	0	0.45214	0	13.4728	0.73818	0	0	5.35921	0	7.48915	0	2.01384	0	12.3568	79.841	36.4784	3.02628	34.0885	1.50847	62.785	0.31582	0	0.65712	21.0706	0	0.21916	5.10162	0	0	0.06659	0	0	0.15339	15.4376	0.1473	0	0	45.4744
k__Bacteria|p__Actinobacteria|c__Actinobacteria|o__Actinomycetales|f__Corynebacteriaceae	0	0	0	0	0	0	0	0	0	0	0	0	0	0	0	0	0	0	0	0	0	0	0.79616	0	0	0.37933	0	0	0	0	0	0	0	0	0	0	0	0	0	0	0	0	0	0	0	0
k__Bacteria|p__Actinobacteria|c__Actinobacteria|o__Actinomycetales|f__Corynebacteriaceae|g__Corynebacterium	0	0	0	0	0	0	0	0	0	0	0	0	0	0	0	0	0	0	0	0	0	0	0.79616	0	0	0.37933	0	0	0	0	0	0	0	0	0	0	0	0	0	0	0	0	0	0	0	0
k__Bacteria|p__Actinobacteria|c__Actinobacteria|o__Actinomycetales|f__Corynebacteriaceae|g__Corynebacterium|s__Corynebacterium_accolens	0	0	0	0	0	0	0	0	0	0	0	0	0	0	0	0	0	0	0	0	0	0	0	0	0	0.35463	0	0	0	0	0	0	0	0	0	0	0	0	0	0	0	0	0	0	0	0
k__Bacteria|p__Actinobacteria|c__Actinobacteria|o__Actinomycetales|f__Corynebacteriaceae|g__Corynebacterium|s__Corynebacterium_amycolatum	0	0	0	0	0	0	0	0	0	0	0	0	0	0	0	0	0	0	0	0	0	0	0.79616	0	0	0	0	0	0	0	0	0	0	0	0	0	0	0	0	0	0	0	0	0	0	0
k__Bacteria|p__Actinobacteria|c__Actinobacteria|o__Actinomycetales|f__Corynebacteriaceae|g__Corynebacterium|s__Corynebacterium_pseudogenitalium	0	0	0	0	0	0	0	0	0	0	0	0	0	0	0	0	0	0	0	0	0	0	0	0	0	0.02471	0	0	0	0	0	0	0	0	0	0	0	0	0	0	0	0	0	0	0	0
k__Bacteria|p__Actinobacteria|c__Actinobacteria|o__Actinomycetales|f__Frankiaceae	0	0	0	0	0	0	0	0	0	0	0	0	0	0	0	0	0	0	0	0	0	0	0	7.66914	0	0	0	14.7058	0	0	0	0	0	0	0.24645	0	0	0	0	0	0	0	0	0	0	0
k__Bacteria|p__Actinobacteria|c__Actinobacteria|o__Actinomycetales|f__Frankiaceae|g__Frankia	0	0	0	0	0	0	0	0	0	0	0	0	0	0	0	0	0	0	0	0	0	0	0	7.66914	0	0	0	14.7058	0	0	0	0	0	0	0.24645	0	0	0	0	0	0	0	0	0	0	0
k__Bacteria|p__Actinobacteria|c__Actinobacteria|o__Actinomycetales|f__Frankiaceae|g__Frankia|s__Frankia_unclassified	0	0	0	0	0	0	0	0	0	0	0	0	0	0	0	0	0	0	0	0	0	0	0	7.66914	0	0	0	14.7058	0	0	0	0	0	0	0.24645	0	0	0	0	0	0	0	0	0	0	0
k__Bacteria|p__Actinobacteria|c__Actinobacteria|o__Actinomycetales|f__Micrococcaceae	0	0	0.09291	0	0	0	0	0	0	0	0	0	0.72198	0	0	0	0	0	0	0	0	0	0	0	0	0	0	0	0	0	0	0	0	0	3.54082	0	0	0	0	0	0	0	0.03107	0	0	0
k__Bacteria|p__Actinobacteria|c__Actinobacteria|o__Actinomycetales|f__Micrococcaceae|g__Arthrobacter	0	0	0	0	0	0	0	0	0	0	0	0	0.72198	0	0	0	0	0	0	0	0	0	0	0	0	0	0	0	0	0	0	0	0	0	3.50171	0	0	0	0	0	0	0	0.03107	0	0	0
k__Bacteria|p__Actinobacteria|c__Actinobacteria|o__Actinomycetales|f__Micrococcaceae|g__Arthrobacter|s__Arthrobacter_unclassified	0	0	0	0	0	0	0	0	0	0	0	0	0.72198	0	0	0	0	0	0	0	0	0	0	0	0	0	0	0	0	0	0	0	0	0	3.50171	0	0	0	0	0	0	0	0.03107	0	0	0
k__Bacteria|p__Actinobacteria|c__Actinobacteria|o__Actinomycetales|f__Micrococcaceae|g__Micrococcus	0	0	0.09291	0	0	0	0	0	0	0	0	0	0	0	0	0	0	0	0	0	0	0	0	0	0	0	0	0	0	0	0	0	0	0	0	0	0	0	0	0	0	0	0	0	0	0
k__Bacteria|p__Actinobacteria|c__Actinobacteria|o__Actinomycetales|f__Micrococcaceae|g__Micrococcus|s__Micrococcus_luteus	0	0	0.09291	0	0	0	0	0	0	0	0	0	0	0	0	0	0	0	0	0	0	0	0	0	0	0	0	0	0	0	0	0	0	0	0	0	0	0	0	0	0	0	0	0	0	0
k__Bacteria|p__Actinobacteria|c__Actinobacteria|o__Actinomycetales|f__Micrococcaceae|g__Rothia	0	0	0	0	0	0	0	0	0	0	0	0	0	0	0	0	0	0	0	0	0	0	0	0	0	0	0	0	0	0	0	0	0	0	0.03911	0	0	0	0	0	0	0	0	0	0	0
k__Bacteria|p__Actinobacteria|c__Actinobacteria|o__Actinomycetales|f__Micrococcaceae|g__Rothia|s__Rothia_unclassified	0	0	0	0	0	0	0	0	0	0	0	0	0	0	0	0	0	0	0	0	0	0	0	0	0	0	0	0	0	0	0	0	0	0	0.03911	0	0	0	0	0	0	0	0	0	0	0
k__Bacteria|p__Actinobacteria|c__Actinobacteria|o__Actinomycetales|f__Micromonosporaceae	0	0	0	0	0	0	0	0	0	0	0	0	0	0	0	0	0	0	0	0	0	0	0	1.46708	0	0	0	33.0574	0	0	0	0	0	0	0	0	0	0	0	0	0	0	0	0	0	0
k__Bacteria|p__Actinobacteria|c__Actinobacteria|o__Actinomycetales|f__Micromonosporaceae|g__Micromonosporaceae_unclassified	0	0	0	0	0	0	0	0	0	0	0	0	0	0	0	0	0	0	0	0	0	0	0	1.46708	0	0	0	33.0574	0	0	0	0	0	0	0	0	0	0	0	0	0	0	0	0	0	0
k__Bacteria|p__Actinobacteria|c__Actinobacteria|o__Actinomycetales|f__Mycobacteriaceae	0	4.53909	3.63283	2.05049	13.5293	0.47874	0	1.551	0	0.08765	0	3.70612	0	0	0	0	0	0	0	0	0	0	0	20.4968	0.50673	0.55379	0	10.9726	0.20651	0	0.23753	0	0	0	0.40532	0	0	0.03336	0	0	0.15339	15.4376	0.08726	0	0	1.97468
k__Bacteria|p__Actinobacteria|c__Actinobacteria|o__Actinomycetales|f__Mycobacteriaceae|g__Mycobacterium	0	4.53909	3.63283	2.05049	13.5293	0.47874	0	1.551	0	0.08765	0	3.70612	0	0	0	0	0	0	0	0	0	0	0	20.4968	0.50673	0.55379	0	10.9726	0.20651	0	0.23753	0	0	0	0.40532	0	0	0.03336	0	0	0.15339	15.4376	0.08726	0	0	1.97468
k__Bacteria|p__Actinobacteria|c__Actinobacteria|o__Actinomycetales|f__Mycobacteriaceae|g__Mycobacterium|s__Mycobacterium_unclassified	0	4.53909	3.63283	2.05049	13.5293	0.47874	0	1.551	0	0.08765	0	3.70612	0	0	0	0	0	0	0	0	0	0	0	20.4968	0.50673	0.55379	0	10.9726	0.20651	0	0.23753	0	0	0	0.40532	0	0	0.03336	0	0	0.15339	15.4376	0.08726	0	0	1.97468
k__Bacteria|p__Actinobacteria|c__Actinobacteria|o__Actinomycetales|f__Nocardiaceae	0	0	0	0	0	0	0	0	0	0	0	0	0.01619	0	0	0	0	0	0	0	0	0	66.099	0	0	0	0	0	0	0	0	0	0	0	0.90903	0	0	0	0	0	0	0	0.02897	0	0	43.4997
k__Bacteria|p__Actinobacteria|c__Actinobacteria|o__Actinomycetales|f__Nocardiaceae|g__Rhodococcus	0	0	0	0	0	0	0	0	0	0	0	0	0.01619	0	0	0	0	0	0	0	0	0	66.099	0	0	0	0	0	0	0	0	0	0	0	0.90903	0	0	0	0	0	0	0	0.02897	0	0	43.4997
k__Bacteria|p__Actinobacteria|c__Actinobacteria|o__Actinomycetales|f__Nocardiaceae|g__Rhodococcus|s__Rhodococcus_erythropolis	0	0	0	0	0	0	0	0	0	0	0	0	0.01619	0	0	0	0	0	0	0	0	0	66.099	0	0	0	0	0	0	0	0	0	0	0	0.90903	0	0	0	0	0	0	0	0.02897	0	0	43.4997
k__Bacteria|p__Actinobacteria|c__Actinobacteria|o__Actinomycetales|f__Propionibacteriaceae	37.4997	33.1256	21.6187	16.6442	10.4083	2.12336	0	8.36995	0	0.36449	0	9.76664	0	0	0	5.35921	0	7.48915	0	2.01384	0	12.3568	12.9459	6.05155	2.51955	33.1553	1.50847	4.0492	0.10931	0	0.41959	21.0706	0	0.21916	0	0	0	0.03323	0	0	0	0	0	0	0	0
k__Bacteria|p__Actinobacteria|c__Actinobacteria|o__Actinomycetales|f__Propionibacteriaceae|g__Propionibacterium	37.4997	33.1256	21.6187	16.6442	10.4083	2.12336	0	8.36995	0	0.36449	0	9.76664	0	0	0	5.35921	0	7.48915	0	2.01384	0	12.3568	12.9459	6.05155	2.51955	33.1553	1.50847	4.0492	0.10931	0	0.41959	21.0706	0	0.21916	0	0	0	0.03323	0	0	0	0	0	0	0	0
k__Bacteria|p__Actinobacteria|c__Actinobacteria|o__Actinomycetales|f__Propionibacteriaceae|g__Propionibacterium|s__Propionibacterium_acnes	36.9766	30.8166	16.3825	11.9224	10.4083	1.95703	0	7.57798	0	0.36449	0	7.44938	0	0	0	5.35921	0	5.8806	0	1.67025	0	11.2523	12.9459	6.05155	2.17236	33.0025	1.50847	4.0492	0.10931	0	0.28463	17.8587	0	0.06647	0	0	0	0	0	0	0	0	0	0	0	0
k__Bacteria|p__Actinobacteria|c__Actinobacteria|o__Actinomycetales|f__Propionibacteriaceae|g__Propionibacterium|s__Propionibacterium_unclassified	0.52311	2.30902	5.23621	4.72184	0	0.16633	0	0.79197	0	0	0	2.31726	0	0	0	0	0	1.60855	0	0.34359	0	1.10449	0	0	0.34718	0.15279	0	0	0	0	0.13496	3.21191	0	0.15269	0	0	0	0.03323	0	0	0	0	0	0	0	0
k__Bacteria|p__Actinobacteria|c__Actinobacteria|o__Actinomycetales|f__Streptosporangiaceae	0	0	0	0	0	0	0	0	0	0	0	0	0	0	0	0	0	0	0	0	0	0	0	0.79373	0	0	0	0	0	0	0	0	0	0	0	0	0	0	0	0	0	0	0	0	0	0
k__Bacteria|p__Actinobacteria|c__Actinobacteria|o__Actinomycetales|f__Streptosporangiaceae|g__Streptosporangium	0	0	0	0	0	0	0	0	0	0	0	0	0	0	0	0	0	0	0	0	0	0	0	0.79373	0	0	0	0	0	0	0	0	0	0	0	0	0	0	0	0	0	0	0	0	0	0
k__Bacteria|p__Actinobacteria|c__Actinobacteria|o__Actinomycetales|f__Streptosporangiaceae|g__Streptosporangium|s__Streptosporangium_roseum	0	0	0	0	0	0	0	0	0	0	0	0	0	0	0	0	0	0	0	0	0	0	0	0.79373	0	0	0	0	0	0	0	0	0	0	0	0	0	0	0	0	0	0	0	0	0	0
k__Bacteria|p__Actinobacteria|c__Actinobacteria|o__Bifidobacteriales	0	0	0	0	0	0	0	0	0	0	0	0	0	0	0	0	0	0.66014	0	0	0	0	0	0.52558	0	0	0	0	0	0	0	0	0	0	0.08798	0	0	0	0	0	0	0	0	0	0	0
k__Bacteria|p__Actinobacteria|c__Actinobacteria|o__Bifidobacteriales|f__Bifidobacteriaceae	0	0	0	0	0	0	0	0	0	0	0	0	0	0	0	0	0	0.66014	0	0	0	0	0	0.52558	0	0	0	0	0	0	0	0	0	0	0.08798	0	0	0	0	0	0	0	0	0	0	0
k__Bacteria|p__Actinobacteria|c__Actinobacteria|o__Bifidobacteriales|f__Bifidobacteriaceae|g__Bifidobacterium	0	0	0	0	0	0	0	0	0	0	0	0	0	0	0	0	0	0.66014	0	0	0	0	0	0.52558	0	0	0	0	0	0	0	0	0	0	0.08798	0	0	0	0	0	0	0	0	0	0	0
k__Bacteria|p__Actinobacteria|c__Actinobacteria|o__Bifidobacteriales|f__Bifidobacteriaceae|g__Bifidobacterium|s__Bifidobacterium_unclassified	0	0	0	0	0	0	0	0	0	0	0	0	0	0	0	0	0	0.66014	0	0	0	0	0	0.52558	0	0	0	0	0	0	0	0	0	0	0.08798	0	0	0	0	0	0	0	0	0	0	0
k__Bacteria|p__Bacteroidetes	13.6812	0	24.3675	22.3167	17.4297	0	0	3.17379	0	1.74024	1.81329	37.4125	59.5761	0	0	26.9146	56.5258	21.9416	14.4547	44.1411	49.3413	0	0	0	4.35269	0.3722	2.84777	1.33295	0.13879	0	0.55812	0	1.08092	2.20643	31.8356	26.6731	0.03879	0.26785	55.0437	58.9975	8.26142	0	31.7694	55.7874	3.25834	21.2513
k__Bacteria|p__Bacteroidetes|c__Flavobacteria	13.6812	0	24.3675	22.3167	17.4297	0	0	3.17379	0	1.61948	1.81329	37.4125	52.679	0	0	26.9146	56.5258	17.6726	11.7862	42.9359	46.6028	0	0	0	3.67154	0	2.84777	0	0	0	0.23884	0	1.02824	2.20643	26.0132	26.6731	0	0.26785	54.6641	58.9975	7.63854	0	29.729	55.7874	3.25834	21.2513
k__Bacteria|p__Bacteroidetes|c__Flavobacteria|o__Flavobacteriales	13.6812	0	24.3675	22.3167	17.4297	0	0	3.17379	0	1.61948	1.81329	37.4125	52.679	0	0	26.9146	56.5258	17.6726	11.7862	42.9359	46.6028	0	0	0	3.67154	0	2.84777	0	0	0	0.23884	0	1.02824	2.20643	26.0132	26.6731	0	0.26785	54.6641	58.9975	7.63854	0	29.729	55.7874	3.25834	21.2513
k__Bacteria|p__Bacteroidetes|c__Flavobacteria|o__Flavobacteriales|f__Flavobacteriaceae	13.6812	0	24.3675	22.3167	17.4297	0	0	3.17379	0	1.61948	1.81329	37.4125	52.679	0	0	26.9146	56.5258	17.6726	11.7862	42.9359	46.6028	0	0	0	3.67154	0	2.84777	0	0	0	0.23884	0	1.02824	2.20643	26.0132	26.6731	0	0.26785	54.6641	58.9975	7.63854	0	29.729	55.7874	3.25834	21.2513
k__Bacteria|p__Bacteroidetes|c__Flavobacteria|o__Flavobacteriales|f__Flavobacteriaceae|g__Cellulophaga	0	0	0	0	0	0	0	0	0	0	0.09378	0	0.34748	0	0	0	0.69529	0	0	0	0.62849	0	0	0	0	0	0	0	0	0	0	0	0	0	1.25598	0	0	0	0.50383	0	0	0	0.76439	0	0	0
k__Bacteria|p__Bacteroidetes|c__Flavobacteria|o__Flavobacteriales|f__Flavobacteriaceae|g__Cellulophaga|s__Cellulophaga_unclassified	0	0	0	0	0	0	0	0	0	0	0.09378	0	0.34748	0	0	0	0.69529	0	0	0	0.62849	0	0	0	0	0	0	0	0	0	0	0	0	0	1.25598	0	0	0	0.50383	0	0	0	0.76439	0	0	0
k__Bacteria|p__Bacteroidetes|c__Flavobacteria|o__Flavobacteriales|f__Flavobacteriaceae|g__Flavobacterium	13.6812	0	24.3675	22.3167	17.4297	0	0	3.17379	0	1.61948	1.71951	37.4125	52.3315	0	0	26.9146	55.8305	17.6726	11.7862	42.9359	45.9743	0	0	0	3.67154	0	2.84777	0	0	0	0.23884	0	1.02824	2.20643	24.7572	26.6731	0	0.26785	54.1603	58.9975	7.63854	0	28.9646	55.7874	3.25834	21.2513
k__Bacteria|p__Bacteroidetes|c__Flavobacteria|o__Flavobacteriales|f__Flavobacteriaceae|g__Flavobacterium|s__Flavobacterium_johnsoniae	0	0	0	0	0	0	0	0	0	0	0	0	0.44941	0	0	0	4.28565	0	0	0.65988	1.9092	0	0	0	0	0	0	0	0	0	0	0	0	0	0.16732	0	0	0	2.56632	0	0.14462	0	1.18538	0	0	0
k__Bacteria|p__Bacteroidetes|c__Flavobacteria|o__Flavobacteriales|f__Flavobacteriaceae|g__Flavobacterium|s__Flavobacterium_psychrophilum	0	0	0	0	0	0	0	0	0	0	0	0	0	0	0	0	0	0	0	0	0	0	0	0	0	0	0	0	0	0	0	0	0	0	0	0	0	0	0	0	0	0	0.00931	0	0	0
k__Bacteria|p__Bacteroidetes|c__Flavobacteria|o__Flavobacteriales|f__Flavobacteriaceae|g__Flavobacterium|s__Flavobacterium_unclassified	13.6812	0	24.3675	22.3167	17.4297	0	0	3.17379	0	1.61948	1.71951	37.4125	51.8821	0	0	26.9146	51.5449	17.6726	11.7862	42.2761	44.0651	0	0	0	3.67154	0	2.84777	0	0	0	0.23884	0	1.02824	2.20643	24.5899	26.6731	0	0.26785	51.594	58.9975	7.49392	0	27.7699	55.7874	3.25834	21.2513
k__Bacteria|p__Bacteroidetes|c__Sphingobacteria	0	0	0	0	0	0	0	0	0	0.12076	0	0	6.89714	0	0	0	0	4.26908	2.66852	1.20518	2.73854	0	0	0	0.68115	0.3722	0	1.33295	0.13879	0	0.31929	0	0.05268	0	5.82245	0	0.03879	0	0.37958	0	0.62288	0	2.04046	0	0	0
k__Bacteria|p__Bacteroidetes|c__Sphingobacteria|o__Sphingobacteriales	0	0	0	0	0	0	0	0	0	0.12076	0	0	6.89714	0	0	0	0	4.26908	2.66852	1.20518	2.73854	0	0	0	0.68115	0.3722	0	1.33295	0.13879	0	0.31929	0	0.05268	0	5.82245	0	0.03879	0	0.37958	0	0.62288	0	2.04046	0	0	0
k__Bacteria|p__Bacteroidetes|c__Sphingobacteria|o__Sphingobacteriales|f__Sphingobacteriaceae	0	0	0	0	0	0	0	0	0	0.12076	0	0	6.89714	0	0	0	0	4.26908	2.66852	1.20518	2.73854	0	0	0	0.68115	0.3722	0	1.33295	0.13879	0	0.31929	0	0.05268	0	5.82245	0	0.03879	0	0.37958	0	0.62288	0	2.04046	0	0	0
k__Bacteria|p__Bacteroidetes|c__Sphingobacteria|o__Sphingobacteriales|f__Sphingobacteriaceae|g__Pedobacter	0	0	0	0	0	0	0	0	0	0	0	0	4.25805	0	0	0	0	0	1.58923	0	0.55378	0	0	0	0	0	0	0	0	0	0	0	0	0	2.56688	0	0	0	0.37958	0	0.59495	0	0.72154	0	0	0
k__Bacteria|p__Bacteroidetes|c__Sphingobacteria|o__Sphingobacteriales|f__Sphingobacteriaceae|g__Pedobacter|s__Pedobacter_unclassified	0	0	0	0	0	0	0	0	0	0	0	0	4.25805	0	0	0	0	0	1.58923	0	0.55378	0	0	0	0	0	0	0	0	0	0	0	0	0	2.56688	0	0	0	0.37958	0	0.59495	0	0.72154	0	0	0
k__Bacteria|p__Bacteroidetes|c__Sphingobacteria|o__Sphingobacteriales|f__Sphingobacteriaceae|g__Sphingobacteriaceae_unclassified	0	0	0	0	0	0	0	0	0	0.12076	0	0	2.63909	0	0	0	0	4.26908	1.07929	1.20518	2.18477	0	0	0	0.68115	0.3722	0	1.33295	0.13879	0	0.31929	0	0.05268	0	3.25557	0	0.03879	0	0	0	0.02794	0	1.31892	0	0	0
k__Bacteria|p__Chloroflexi	8.48076	0	0	0	0	0	0	0	0	0	0	0	0	0	0	0	0	0	0	0	0.17786	0	0	1.51045	0	1.38754	0	2.49929	0	0	0.14878	0	0	0	0.12694	0	0	0	0	0	0	0	0.05466	0	0	0
k__Bacteria|p__Chloroflexi|c__Thermomicrobia	8.48076	0	0	0	0	0	0	0	0	0	0	0	0	0	0	0	0	0	0	0	0.17786	0	0	1.51045	0	1.38754	0	2.49929	0	0	0.14878	0	0	0	0.12694	0	0	0	0	0	0	0	0.05466	0	0	0
k__Bacteria|p__Chloroflexi|c__Thermomicrobia|o__Thermomicrobia_unclassified	8.48076	0	0	0	0	0	0	0	0	0	0	0	0	0	0	0	0	0	0	0	0.17786	0	0	1.51045	0	1.38754	0	2.49929	0	0	0.14878	0	0	0	0.12694	0	0	0	0	0	0	0	0.05466	0	0	0
k__Bacteria|p__Firmicutes	0	3.22001	1.32541	4.34496	0	0	0	1.09552	0	0.08608	0	3.9266	0	0	0	3.29163	13.5717	3.28398	6.87133	0.2976	1.80666	59.7081	10.3941	0	0	4.38864	0	0	0	0	0	0	0	0	0	0	0	0	13.1989	0	6.7802	0	1.61326	0	0	0
k__Bacteria|p__Firmicutes|c__Bacilli	0	0	0	0	0	0	0	0	0	0	0	0	0	0	0	0.90134	13.5717	0	6.87133	0.2976	1.80666	43.9518	0	0	0	4.19477	0	0	0	0	0	0	0	0	0	0	0	0	13.1727	0	6.7802	0	1.61326	0	0	0
k__Bacteria|p__Firmicutes|c__Bacilli|o__Bacillales	0	0	0	0	0	0	0	0	0	0	0	0	0	0	0	0	0	0	0	0	0	0	0	0	0	3.62495	0	0	0	0	0	0	0	0	0	0	0	0	0	0	0	0	0	0	0	0
k__Bacteria|p__Firmicutes|c__Bacilli|o__Bacillales|f__Staphylococcaceae	0	0	0	0	0	0	0	0	0	0	0	0	0	0	0	0	0	0	0	0	0	0	0	0	0	3.62495	0	0	0	0	0	0	0	0	0	0	0	0	0	0	0	0	0	0	0	0
k__Bacteria|p__Firmicutes|c__Bacilli|o__Bacillales|f__Staphylococcaceae|g__Staphylococcus	0	0	0	0	0	0	0	0	0	0	0	0	0	0	0	0	0	0	0	0	0	0	0	0	0	3.62495	0	0	0	0	0	0	0	0	0	0	0	0	0	0	0	0	0	0	0	0
k__Bacteria|p__Firmicutes|c__Bacilli|o__Bacillales|f__Staphylococcaceae|g__Staphylococcus|s__Staphylococcus_epidermidis	0	0	0	0	0	0	0	0	0	0	0	0	0	0	0	0	0	0	0	0	0	0	0	0	0	3.10549	0	0	0	0	0	0	0	0	0	0	0	0	0	0	0	0	0	0	0	0
k__Bacteria|p__Firmicutes|c__Bacilli|o__Bacillales|f__Staphylococcaceae|g__Staphylococcus|s__Staphylococcus_hominis	0	0	0	0	0	0	0	0	0	0	0	0	0	0	0	0	0	0	0	0	0	0	0	0	0	0.09666	0	0	0	0	0	0	0	0	0	0	0	0	0	0	0	0	0	0	0	0
k__Bacteria|p__Firmicutes|c__Bacilli|o__Bacillales|f__Staphylococcaceae|g__Staphylococcus|s__Staphylococcus_warneri	0	0	0	0	0	0	0	0	0	0	0	0	0	0	0	0	0	0	0	0	0	0	0	0	0	0.42281	0	0	0	0	0	0	0	0	0	0	0	0	0	0	0	0	0	0	0	0
k__Bacteria|p__Firmicutes|c__Bacilli|o__Lactobacillales	0	0	0	0	0	0	0	0	0	0	0	0	0	0	0	0.90134	13.5717	0	6.87133	0.2976	1.80666	43.9518	0	0	0	0.56982	0	0	0	0	0	0	0	0	0	0	0	0	13.1727	0	6.7802	0	1.61326	0	0	0
k__Bacteria|p__Firmicutes|c__Bacilli|o__Lactobacillales|f__Carnobacteriaceae	0	0	0	0	0	0	0	0	0	0	0	0	0	0	0	0.90134	13.5717	0	6.87133	0.2976	1.80666	0	0	0	0	0	0	0	0	0	0	0	0	0	0	0	0	0	13.1727	0	6.7802	0	1.61326	0	0	0
k__Bacteria|p__Firmicutes|c__Bacilli|o__Lactobacillales|f__Carnobacteriaceae|g__Carnobacterium	0	0	0	0	0	0	0	0	0	0	0	0	0	0	0	0.90134	13.5717	0	6.87133	0.2976	1.80666	0	0	0	0	0	0	0	0	0	0	0	0	0	0	0	0	0	13.1727	0	6.7802	0	1.61326	0	0	0
k__Bacteria|p__Firmicutes|c__Bacilli|o__Lactobacillales|f__Carnobacteriaceae|g__Carnobacterium|s__Carnobacterium_unclassified	0	0	0	0	0	0	0	0	0	0	0	0	0	0	0	0.90134	13.5717	0	6.87133	0.2976	1.80666	0	0	0	0	0	0	0	0	0	0	0	0	0	0	0	0	0	13.1727	0	6.7802	0	1.61326	0	0	0
k__Bacteria|p__Firmicutes|c__Bacilli|o__Lactobacillales|f__Lactobacillaceae	0	0	0	0	0	0	0	0	0	0	0	0	0	0	0	0	0	0	0	0	0	43.9518	0	0	0	0.56982	0	0	0	0	0	0	0	0	0	0	0	0	0	0	0	0	0	0	0	0
k__Bacteria|p__Firmicutes|c__Bacilli|o__Lactobacillales|f__Lactobacillaceae|g__Lactobacillus	0	0	0	0	0	0	0	0	0	0	0	0	0	0	0	0	0	0	0	0	0	43.9518	0	0	0	0.56982	0	0	0	0	0	0	0	0	0	0	0	0	0	0	0	0	0	0	0	0
k__Bacteria|p__Firmicutes|c__Bacilli|o__Lactobacillales|f__Lactobacillaceae|g__Lactobacillus|s__Lactobacillus_fermentum	0	0	0	0	0	0	0	0	0	0	0	0	0	0	0	0	0	0	0	0	0	0	0	0	0	0.56982	0	0	0	0	0	0	0	0	0	0	0	0	0	0	0	0	0	0	0	0
k__Bacteria|p__Firmicutes|c__Bacilli|o__Lactobacillales|f__Lactobacillaceae|g__Lactobacillus|s__Lactobacillus_plantarum	0	0	0	0	0	0	0	0	0	0	0	0	0	0	0	0	0	0	0	0	0	43.9518	0	0	0	0	0	0	0	0	0	0	0	0	0	0	0	0	0	0	0	0	0	0	0	0
k__Bacteria|p__Firmicutes|c__Clostridia	0	3.22001	1.32541	4.34496	0	0	0	1.09552	0	0.08608	0	3.9266	0	0	0	2.39029	0	3.28398	0	0	0	15.7563	10.3941	0	0	0.19387	0	0	0	0	0	0	0	0	0	0	0	0	0.02619	0	0	0	0	0	0	0
k__Bacteria|p__Firmicutes|c__Clostridia|o__Clostridiales	0	3.22001	1.32541	4.34496	0	0	0	1.09552	0	0.08608	0	3.9266	0	0	0	2.39029	0	3.28398	0	0	0	15.7563	10.3941	0	0	0.19387	0	0	0	0	0	0	0	0	0	0	0	0	0.02619	0	0	0	0	0	0	0
k__Bacteria|p__Firmicutes|c__Clostridia|o__Clostridiales|f__Clostridiaceae	0	0	0	0	0	0	0	0	0	0	0	0	0	0	0	0	0	0	0	0	0	0	0	0	0	0	0	0	0	0	0	0	0	0	0	0	0	0	0.02619	0	0	0	0	0	0	0
k__Bacteria|p__Firmicutes|c__Clostridia|o__Clostridiales|f__Clostridiaceae|g__Clostridium	0	0	0	0	0	0	0	0	0	0	0	0	0	0	0	0	0	0	0	0	0	0	0	0	0	0	0	0	0	0	0	0	0	0	0	0	0	0	0.02619	0	0	0	0	0	0	0
k__Bacteria|p__Firmicutes|c__Clostridia|o__Clostridiales|f__Clostridiaceae|g__Clostridium|s__Clostridium_butyricum	0	0	0	0	0	0	0	0	0	0	0	0	0	0	0	0	0	0	0	0	0	0	0	0	0	0	0	0	0	0	0	0	0	0	0	0	0	0	0.02619	0	0	0	0	0	0	0
k__Bacteria|p__Firmicutes|c__Clostridia|o__Clostridiales|f__Clostridiales_Family_XI_Incertae_Sedis	0	3.22001	1.32541	4.34496	0	0	0	1.09552	0	0.08608	0	3.9266	0	0	0	2.39029	0	3.28398	0	0	0	15.7563	10.3941	0	0	0.19387	0	0	0	0	0	0	0	0	0	0	0	0	0	0	0	0	0	0	0	0
k__Bacteria|p__Firmicutes|c__Clostridia|o__Clostridiales|f__Clostridiales_Family_XI_Incertae_Sedis|g__Clostridiales_Family_XI_Incertae_Sedis_unclassified	0	3.22001	1.32541	4.34496	0	0	0	1.09552	0	0	0	2.05134	0	0	0	1.28692	0	1.82418	0	0	0	15.7563	7.00238	0	0	0.19387	0	0	0	0	0	0	0	0	0	0	0	0	0	0	0	0	0	0	0	0
k__Bacteria|p__Firmicutes|c__Clostridia|o__Clostridiales|f__Clostridiales_Family_XI_Incertae_Sedis|g__Peptoniphilus	0	0	0	0	0	0	0	0	0	0.08608	0	1.87526	0	0	0	1.10337	0	1.4598	0	0	0	0	3.39177	0	0	0	0	0	0	0	0	0	0	0	0	0	0	0	0	0	0	0	0	0	0	0
k__Bacteria|p__Firmicutes|c__Clostridia|o__Clostridiales|f__Clostridiales_Family_XI_Incertae_Sedis|g__Peptoniphilus|s__Peptoniphilus_unclassified	0	0	0	0	0	0	0	0	0	0.08608	0	1.87526	0	0	0	1.10337	0	1.4598	0	0	0	0	3.39177	0	0	0	0	0	0	0	0	0	0	0	0	0	0	0	0	0	0	0	0	0	0	0
k__Bacteria|p__Proteobacteria	40.3383	59.1153	48.9627	54.6436	58.6327	97.3979	100	85.8097	100	97.7215	98.1867	45.1881	39.6857	100	100	64.4346	29.9024	66.6251	75.292	53.5474	48.3665	27.9351	9.76484	61.4856	92.621	59.7632	94.6812	33.3827	99.5454	100	98.636	78.9294	98.9191	97.5744	62.8478	73.3269	99.9612	99.6656	31.3139	41.0025	82.4818	84.5624	65.8156	44.2126	96.7417	33.2743
k__Bacteria|p__Proteobacteria|c__Alphaproteobacteria	8.69922	32.9662	1.54043	7.29207	4.96148	0	0	0	0.59368	0.04851	0	0	0	0	0	0.67484	0	0.26433	2.38555	0.1092	0.09135	0	0	60.3745	84.3685	56.2047	85.5829	20.1916	0.25786	0	1.67095	0	0.00164	0	1.55321	0	0	0	0.14235	0	14.8759	0	1.82892	0	0	0
k__Bacteria|p__Proteobacteria|c__Alphaproteobacteria|o__Caulobacterales	0	0	0	0	0	0	0	0	0	0	0	0	0	0	0	0	0	0.26433	2.38555	0	0.09135	0	0	0	0	0	0	0	0	0	0	0	0	0	0.0165	0	0	0	0	0	12.8002	0	0.89917	0	0	0
k__Bacteria|p__Proteobacteria|c__Alphaproteobacteria|o__Caulobacterales|f__Caulobacteraceae	0	0	0	0	0	0	0	0	0	0	0	0	0	0	0	0	0	0.26433	2.38555	0	0.09135	0	0	0	0	0	0	0	0	0	0	0	0	0	0.0165	0	0	0	0	0	12.8002	0	0.89917	0	0	0
k__Bacteria|p__Proteobacteria|c__Alphaproteobacteria|o__Caulobacterales|f__Caulobacteraceae|g__Brevundimonas	0	0	0	0	0	0	0	0	0	0	0	0	0	0	0	0	0	0	0	0	0.09135	0	0	0	0	0	0	0	0	0	0	0	0	0	0.0165	0	0	0	0	0	0	0	0.39819	0	0	0
k__Bacteria|p__Proteobacteria|c__Alphaproteobacteria|o__Caulobacterales|f__Caulobacteraceae|g__Brevundimonas|s__Brevundimonas_subvibrioides	0	0	0	0	0	0	0	0	0	0	0	0	0	0	0	0	0	0	0	0	0.09135	0	0	0	0	0	0	0	0	0	0	0	0	0	0.0165	0	0	0	0	0	0	0	0.39819	0	0	0
k__Bacteria|p__Proteobacteria|c__Alphaproteobacteria|o__Caulobacterales|f__Caulobacteraceae|g__Caulobacter	0	0	0	0	0	0	0	0	0	0	0	0	0	0	0	0	0	0.26433	2.38555	0	0	0	0	0	0	0	0	0	0	0	0	0	0	0	0	0	0	0	0	0	12.8002	0	0.50097	0	0	0
k__Bacteria|p__Proteobacteria|c__Alphaproteobacteria|o__Caulobacterales|f__Caulobacteraceae|g__Caulobacter|s__Caulobacter_crescentus	0	0	0	0	0	0	0	0	0	0	0	0	0	0	0	0	0	0	0	0	0	0	0	0	0	0	0	0	0	0	0	0	0	0	0	0	0	0	0	0	0.08128	0	0	0	0	0
k__Bacteria|p__Proteobacteria|c__Alphaproteobacteria|o__Caulobacterales|f__Caulobacteraceae|g__Caulobacter|s__Caulobacter_segnis	0	0	0	0	0	0	0	0	0	0	0	0	0	0	0	0	0	0	0	0	0	0	0	0	0	0	0	0	0	0	0	0	0	0	0	0	0	0	0	0	0.41493	0	0	0	0	0
k__Bacteria|p__Proteobacteria|c__Alphaproteobacteria|o__Caulobacterales|f__Caulobacteraceae|g__Caulobacter|s__Caulobacter_unclassified	0	0	0	0	0	0	0	0	0	0	0	0	0	0	0	0	0	0.26433	2.38555	0	0	0	0	0	0	0	0	0	0	0	0	0	0	0	0	0	0	0	0	0	12.304	0	0.50097	0	0	0
k__Bacteria|p__Proteobacteria|c__Alphaproteobacteria|o__Rhizobiales	8.69922	32.9662	1.54043	7.29207	4.96148	0	0	0	0.59368	0.04851	0	0	0	0	0	0.67484	0	0	0	0.1092	0	0	0	46.9588	83.6938	55.5198	83.956	20.1916	0.25786	0	1.67095	0	0.00164	0	1.53671	0	0	0	0.14235	0	2.07565	0	0.71215	0	0	0
k__Bacteria|p__Proteobacteria|c__Alphaproteobacteria|o__Rhizobiales|f__Aurantimonadaceae	0	0	0	0	0	0	0	0	0	0	0	0	0	0	0	0	0	0	0	0	0	0	0	0	0	0.41783	0.41294	3.00752	0	0	0	0	0	0	0.10208	0	0	0	0	0	0	0	0.04414	0	0	0
k__Bacteria|p__Proteobacteria|c__Alphaproteobacteria|o__Rhizobiales|f__Aurantimonadaceae|g__Aurantimonadaceae_unclassified	0	0	0	0	0	0	0	0	0	0	0	0	0	0	0	0	0	0	0	0	0	0	0	0	0	0.41783	0.41294	3.00752	0	0	0	0	0	0	0.10208	0	0	0	0	0	0	0	0.04414	0	0	0
k__Bacteria|p__Proteobacteria|c__Alphaproteobacteria|o__Rhizobiales|f__Beijerinckiaceae	0	0	0	0	0	0	0	0	0	0	0	0	0	0	0	0	0	0	0	0	0	0	0	0	0.65986	0.36057	0.50987	0	0	0	0	0	0	0	0	0	0	0	0	0	0	0	0	0	0	0
k__Bacteria|p__Proteobacteria|c__Alphaproteobacteria|o__Rhizobiales|f__Beijerinckiaceae|g__Beijerinckiaceae_unclassified	0	0	0	0	0	0	0	0	0	0	0	0	0	0	0	0	0	0	0	0	0	0	0	0	0.65986	0.36057	0.50987	0	0	0	0	0	0	0	0	0	0	0	0	0	0	0	0	0	0	0
k__Bacteria|p__Proteobacteria|c__Alphaproteobacteria|o__Rhizobiales|f__Bradyrhizobiaceae	0	32.9662	1.54043	5.97459	1.42041	0	0	0	0	0	0	0	0	0	0	0	0	0	0	0.1092	0	0	0	45.4457	71.4247	46.8937	67.6768	15.01	0.03359	0	1.16774	0	0.00164	0	0.57597	0	0	0	0.14235	0	1.75336	0	0.05394	0	0	0
k__Bacteria|p__Proteobacteria|c__Alphaproteobacteria|o__Rhizobiales|f__Bradyrhizobiaceae|g__Afipia	0	32.9662	1.54043	4.25938	1.42041	0	0	0	0	0	0	0	0	0	0	0	0	0	0	0.1092	0	0	0	37.6148	52.1683	39.3858	54.5615	12.5805	0.03359	0	0.4423	0	0.00164	0	0.57597	0	0	0	0.14235	0	1.16219	0	0.05394	0	0	0
k__Bacteria|p__Proteobacteria|c__Alphaproteobacteria|o__Rhizobiales|f__Bradyrhizobiaceae|g__Afipia|s__Afipia_unclassified	0	32.9662	1.54043	4.25938	1.42041	0	0	0	0	0	0	0	0	0	0	0	0	0	0	0.1092	0	0	0	37.6148	52.1683	39.3858	54.5615	12.5805	0.03359	0	0.4423	0	0.00164	0	0.57597	0	0	0	0.14235	0	1.16219	0	0.05394	0	0	0
k__Bacteria|p__Proteobacteria|c__Alphaproteobacteria|o__Rhizobiales|f__Bradyrhizobiaceae|g__Nitrobacter	0	0	0	0	0	0	0	0	0	0	0	0	0	0	0	0	0	0	0	0	0	0	0	0	0	0.08945	0.21935	0	0	0	0	0	0	0	0	0	0	0	0	0	0	0	0	0	0	0
k__Bacteria|p__Proteobacteria|c__Alphaproteobacteria|o__Rhizobiales|f__Bradyrhizobiaceae|g__Nitrobacter|s__Nitrobacter_unclassified	0	0	0	0	0	0	0	0	0	0	0	0	0	0	0	0	0	0	0	0	0	0	0	0	0	0.08945	0.21935	0	0	0	0	0	0	0	0	0	0	0	0	0	0	0	0	0	0	0
k__Bacteria|p__Proteobacteria|c__Alphaproteobacteria|o__Rhizobiales|f__Bradyrhizobiaceae|g__Rhodopseudomonas	0	0	0	1.71521	0	0	0	0	0	0	0	0	0	0	0	0	0	0	0	0	0	0	0	7.83091	19.2564	7.41846	12.8959	2.42954	0	0	0.72544	0	0	0	0	0	0	0	0	0	0.59117	0	0	0	0	0
k__Bacteria|p__Proteobacteria|c__Alphaproteobacteria|o__Rhizobiales|f__Bradyrhizobiaceae|g__Rhodopseudomonas|s__Rhodopseudomonas_palustris	0	0	0	1.71521	0	0	0	0	0	0	0	0	0	0	0	0	0	0	0	0	0	0	0	7.83091	19.2564	7.41846	12.8959	2.42954	0	0	0.72544	0	0	0	0	0	0	0	0	0	0.59117	0	0	0	0	0
k__Bacteria|p__Proteobacteria|c__Alphaproteobacteria|o__Rhizobiales|f__Brucellaceae	0	0	0	0	0	0	0	0	0	0	0	0	0	0	0	0	0	0	0	0	0	0	0	0	0	0	0	0	0	0	0	0	0	0	0	0	0	0	0	0	0	0	0.40372	0	0	0
k__Bacteria|p__Proteobacteria|c__Alphaproteobacteria|o__Rhizobiales|f__Brucellaceae|g__Brucella	0	0	0	0	0	0	0	0	0	0	0	0	0	0	0	0	0	0	0	0	0	0	0	0	0	0	0	0	0	0	0	0	0	0	0	0	0	0	0	0	0	0	0.40372	0	0	0
k__Bacteria|p__Proteobacteria|c__Alphaproteobacteria|o__Rhizobiales|f__Brucellaceae|g__Brucella|s__Brucella_ceti	0	0	0	0	0	0	0	0	0	0	0	0	0	0	0	0	0	0	0	0	0	0	0	0	0	0	0	0	0	0	0	0	0	0	0	0	0	0	0	0	0	0	0.27777	0	0	0
k__Bacteria|p__Proteobacteria|c__Alphaproteobacteria|o__Rhizobiales|f__Brucellaceae|g__Brucella|s__Brucella_suis	0	0	0	0	0	0	0	0	0	0	0	0	0	0	0	0	0	0	0	0	0	0	0	0	0	0	0	0	0	0	0	0	0	0	0	0	0	0	0	0	0	0	0.12596	0	0	0
k__Bacteria|p__Proteobacteria|c__Alphaproteobacteria|o__Rhizobiales|f__Methylobacteriaceae	8.69922	0	0	1.31748	3.54107	0	0	0	0	0.04851	0	0	0	0	0	0.67484	0	0	0	0	0	0	0	0	0	0	0.26114	0	0	0	0	0	0	0	0	0	0	0	0	0	0	0	0	0	0	0
k__Bacteria|p__Proteobacteria|c__Alphaproteobacteria|o__Rhizobiales|f__Methylobacteriaceae|g__Methylobacterium	8.69922	0	0	1.31748	3.54107	0	0	0	0	0.04851	0	0	0	0	0	0.67484	0	0	0	0	0	0	0	0	0	0	0.26114	0	0	0	0	0	0	0	0	0	0	0	0	0	0	0	0	0	0	0
k__Bacteria|p__Proteobacteria|c__Alphaproteobacteria|o__Rhizobiales|f__Methylobacteriaceae|g__Methylobacterium|s__Methylobacterium_unclassified	8.69922	0	0	1.31748	3.54107	0	0	0	0	0.04851	0	0	0	0	0	0.67484	0	0	0	0	0	0	0	0	0	0	0.26114	0	0	0	0	0	0	0	0	0	0	0	0	0	0	0	0	0	0	0
k__Bacteria|p__Proteobacteria|c__Alphaproteobacteria|o__Rhizobiales|f__Methylocystaceae	0	0	0	0	0	0	0	0	0.59368	0	0	0	0	0	0	0	0	0	0	0	0	0	0	1.51308	11.6092	7.84776	15.0952	2.17415	0.22427	0	0.5032	0	0	0	0.85867	0	0	0	0	0	0.32229	0	0.13864	0	0	0
k__Bacteria|p__Proteobacteria|c__Alphaproteobacteria|o__Rhizobiales|f__Methylocystaceae|g__Methylocystaceae_unclassified	0	0	0	0	0	0	0	0	0.59368	0	0	0	0	0	0	0	0	0	0	0	0	0	0	1.51308	11.6092	7.84776	15.0952	2.17415	0.22427	0	0.5032	0	0	0	0.85867	0	0	0	0	0	0.32229	0	0.13864	0	0	0
k__Bacteria|p__Proteobacteria|c__Alphaproteobacteria|o__Rhizobiales|f__Xanthobacteraceae	0	0	0	0	0	0	0	0	0	0	0	0	0	0	0	0	0	0	0	0	0	0	0	0	0	0	0	0	0	0	0	0	0	0	0	0	0	0	0	0	0	0	0.07171	0	0	0
k__Bacteria|p__Proteobacteria|c__Alphaproteobacteria|o__Rhizobiales|f__Xanthobacteraceae|g__Xanthobacteraceae_unclassified	0	0	0	0	0	0	0	0	0	0	0	0	0	0	0	0	0	0	0	0	0	0	0	0	0	0	0	0	0	0	0	0	0	0	0	0	0	0	0	0	0	0	0.07171	0	0	0
k__Bacteria|p__Proteobacteria|c__Alphaproteobacteria|o__Rhodospirillales	0	0	0	0	0	0	0	0	0	0	0	0	0	0	0	0	0	0	0	0	0	0	0	13.4157	0.67471	0.68487	1.6269	0	0	0	0	0	0	0	0	0	0	0	0	0	0	0	0.2176	0	0	0
k__Bacteria|p__Proteobacteria|c__Alphaproteobacteria|o__Rhodospirillales|f__Acetobacteraceae	0	0	0	0	0	0	0	0	0	0	0	0	0	0	0	0	0	0	0	0	0	0	0	13.4157	0.67471	0.68487	1.6269	0	0	0	0	0	0	0	0	0	0	0	0	0	0	0	0.2176	0	0	0
k__Bacteria|p__Proteobacteria|c__Alphaproteobacteria|o__Rhodospirillales|f__Acetobacteraceae|g__Acetobacteraceae_unclassified	0	0	0	0	0	0	0	0	0	0	0	0	0	0	0	0	0	0	0	0	0	0	0	13.4157	0.67471	0.68487	1.6269	0	0	0	0	0	0	0	0	0	0	0	0	0	0	0	0.2176	0	0	0
k__Bacteria|p__Proteobacteria|c__Betaproteobacteria	23.7627	21.1652	27.6132	24.3833	20.2937	0.58044	0	11.1507	0	1.24385	0	13.2213	0	0	0	18.4257	0	3.57344	0	1.9498	0.21107	0	0	0	1.77566	0.72671	1.42843	0	0	0	0.0258	0	0.06318	0	1.28122	0	0	0.23744	0	0	0	0	0.70833	0	0	0
k__Bacteria|p__Proteobacteria|c__Betaproteobacteria|o__Burkholderiales	23.7627	21.1652	27.6132	24.3833	20.2937	0.58044	0	11.1507	0	1.24385	0	13.2213	0	0	0	18.4257	0	3.57344	0	1.9498	0.21107	0	0	0	1.77566	0.72671	1.42843	0	0	0	0.0258	0	0.06318	0	1.28122	0	0	0.23744	0	0	0	0	0.70833	0	0	0
k__Bacteria|p__Proteobacteria|c__Betaproteobacteria|o__Burkholderiales|f__Burkholderiaceae	23.7627	21.1652	27.6132	24.3833	20.2937	0.58044	0	11.1507	0	1.24385	0	13.2213	0	0	0	18.4257	0	3.57344	0	1.9498	0	0	0	0	1.77566	0.32214	1.42843	0	0	0	0	0	0	0	0.46531	0	0	0.23744	0	0	0	0	0.34708	0	0	0
k__Bacteria|p__Proteobacteria|c__Betaproteobacteria|o__Burkholderiales|f__Burkholderiaceae|g__Burkholderia	23.7627	21.1652	27.6132	24.3833	20.2937	0.58044	0	11.1507	0	1.24385	0	13.2213	0	0	0	18.4257	0	3.57344	0	1.9498	0	0	0	0	1.77566	0.32214	1.42843	0	0	0	0	0	0	0	0.46531	0	0	0.23744	0	0	0	0	0.34708	0	0	0
k__Bacteria|p__Proteobacteria|c__Betaproteobacteria|o__Burkholderiales|f__Burkholderiaceae|g__Burkholderia|s__Burkholderia_unclassified	23.7627	21.1652	27.6132	24.3833	20.2937	0.58044	0	11.1507	0	1.24385	0	13.2213	0	0	0	18.4257	0	3.57344	0	1.9498	0	0	0	0	1.77566	0.32214	1.42843	0	0	0	0	0	0	0	0.46531	0	0	0.23744	0	0	0	0	0.34708	0	0	0
k__Bacteria|p__Proteobacteria|c__Betaproteobacteria|o__Burkholderiales|f__Comamonadaceae	0	0	0	0	0	0	0	0	0	0	0	0	0	0	0	0	0	0	0	0	0.21107	0	0	0	0	0.40457	0	0	0	0	0.0258	0	0.06318	0	0.59825	0	0	0	0	0	0	0	0.26677	0	0	0
k__Bacteria|p__Proteobacteria|c__Betaproteobacteria|o__Burkholderiales|f__Comamonadaceae|g__Acidovorax	0	0	0	0	0	0	0	0	0	0	0	0	0	0	0	0	0	0	0	0	0.21107	0	0	0	0	0.40457	0	0	0	0	0	0	0	0	0.4647	0	0	0	0	0	0	0	0.26677	0	0	0
k__Bacteria|p__Proteobacteria|c__Betaproteobacteria|o__Burkholderiales|f__Comamonadaceae|g__Acidovorax|s__Acidovorax_unclassified	0	0	0	0	0	0	0	0	0	0	0	0	0	0	0	0	0	0	0	0	0.21107	0	0	0	0	0.40457	0	0	0	0	0	0	0	0	0.4647	0	0	0	0	0	0	0	0.26677	0	0	0
k__Bacteria|p__Proteobacteria|c__Betaproteobacteria|o__Burkholderiales|f__Comamonadaceae|g__Albidiferax	0	0	0	0	0	0	0	0	0	0	0	0	0	0	0	0	0	0	0	0	0	0	0	0	0	0	0	0	0	0	0.0258	0	0.06318	0	0.13354	0	0	0	0	0	0	0	0	0	0	0
k__Bacteria|p__Proteobacteria|c__Betaproteobacteria|o__Burkholderiales|f__Comamonadaceae|g__Albidiferax|s__Albidiferax_ferrireducens	0	0	0	0	0	0	0	0	0	0	0	0	0	0	0	0	0	0	0	0	0	0	0	0	0	0	0	0	0	0	0.0258	0	0.06318	0	0.13354	0	0	0	0	0	0	0	0	0	0	0
k__Bacteria|p__Proteobacteria|c__Betaproteobacteria|o__Burkholderiales|f__Oxalobacteraceae	0	0	0	0	0	0	0	0	0	0	0	0	0	0	0	0	0	0	0	0	0	0	0	0	0	0	0	0	0	0	0	0	0	0	0.21766	0	0	0	0	0	0	0	0.09448	0	0	0
k__Bacteria|p__Proteobacteria|c__Betaproteobacteria|o__Burkholderiales|f__Oxalobacteraceae|g__Herminiimonas	0	0	0	0	0	0	0	0	0	0	0	0	0	0	0	0	0	0	0	0	0	0	0	0	0	0	0	0	0	0	0	0	0	0	0.21766	0	0	0	0	0	0	0	0.09448	0	0	0
k__Bacteria|p__Proteobacteria|c__Betaproteobacteria|o__Burkholderiales|f__Oxalobacteraceae|g__Herminiimonas|s__Herminiimonas_arsenicoxydans	0	0	0	0	0	0	0	0	0	0	0	0	0	0	0	0	0	0	0	0	0	0	0	0	0	0	0	0	0	0	0	0	0	0	0.21766	0	0	0	0	0	0	0	0.09448	0	0	0
k__Bacteria|p__Proteobacteria|c__Deltaproteobacteria	0	0	0	0	0	0	0	0	0	0	0	0	0	0	0	0	0	0	0	0	0	0	0	1.11116	0	0.76555	2.25212	1.63115	0	0	0.2189	0	0.01252	0	0.0861	0	0	0	0	0	0.28273	0	0.16396	0	0	0
k__Bacteria|p__Proteobacteria|c__Deltaproteobacteria|o__Desulfobacterales	0	0	0	0	0	0	0	0	0	0	0	0	0	0	0	0	0	0	0	0	0	0	0	1.11116	0	0.76555	2.25212	0	0	0	0.2189	0	0.01252	0	0	0	0	0	0	0	0.28273	0	0.16396	0	0	0
k__Bacteria|p__Proteobacteria|c__Deltaproteobacteria|o__Desulfobacterales|f__Desulfobulbaceae	0	0	0	0	0	0	0	0	0	0	0	0	0	0	0	0	0	0	0	0	0	0	0	1.11116	0	0.76555	2.25212	0	0	0	0.2189	0	0.01252	0	0	0	0	0	0	0	0.28273	0	0.16396	0	0	0
k__Bacteria|p__Proteobacteria|c__Deltaproteobacteria|o__Desulfobacterales|f__Desulfobulbaceae|g__Desulfobulbaceae_unclassified	0	0	0	0	0	0	0	0	0	0	0	0	0	0	0	0	0	0	0	0	0	0	0	1.11116	0	0.76555	2.25212	0	0	0	0.2189	0	0.01252	0	0	0	0	0	0	0	0.28273	0	0.16396	0	0	0
k__Bacteria|p__Proteobacteria|c__Deltaproteobacteria|o__Desulfovibrionales	0	0	0	0	0	0	0	0	0	0	0	0	0	0	0	0	0	0	0	0	0	0	0	0	0	0	0	1.63115	0	0	0	0	0	0	0.0861	0	0	0	0	0	0	0	0	0	0	0
k__Bacteria|p__Proteobacteria|c__Deltaproteobacteria|o__Desulfovibrionales|f__Desulfovibrionaceae	0	0	0	0	0	0	0	0	0	0	0	0	0	0	0	0	0	0	0	0	0	0	0	0	0	0	0	1.63115	0	0	0	0	0	0	0.0861	0	0	0	0	0	0	0	0	0	0	0
k__Bacteria|p__Proteobacteria|c__Deltaproteobacteria|o__Desulfovibrionales|f__Desulfovibrionaceae|g__Desulfovibrio	0	0	0	0	0	0	0	0	0	0	0	0	0	0	0	0	0	0	0	0	0	0	0	0	0	0	0	1.63115	0	0	0	0	0	0	0.0861	0	0	0	0	0	0	0	0	0	0	0
k__Bacteria|p__Proteobacteria|c__Deltaproteobacteria|o__Desulfovibrionales|f__Desulfovibrionaceae|g__Desulfovibrio|s__Desulfovibrio_desulfuricans	0	0	0	0	0	0	0	0	0	0	0	0	0	0	0	0	0	0	0	0	0	0	0	0	0	0	0	1.63115	0	0	0	0	0	0	0.0861	0	0	0	0	0	0	0	0	0	0	0
k__Bacteria|p__Proteobacteria|c__Epsilonproteobacteria	0	0	0	0	0	0	0	0	0	0	0	0	0	0	0	0	0	0	0.41458	0	0	0	0	0	0	0	0	0	0	0	0	0	0	0	0	0	0	0	0	0	0.35574	0	0	0	0	0
k__Bacteria|p__Proteobacteria|c__Epsilonproteobacteria|o__Campylobacterales	0	0	0	0	0	0	0	0	0	0	0	0	0	0	0	0	0	0	0.41458	0	0	0	0	0	0	0	0	0	0	0	0	0	0	0	0	0	0	0	0	0	0.35574	0	0	0	0	0
k__Bacteria|p__Proteobacteria|c__Epsilonproteobacteria|o__Campylobacterales|f__Campylobacteraceae	0	0	0	0	0	0	0	0	0	0	0	0	0	0	0	0	0	0	0.41458	0	0	0	0	0	0	0	0	0	0	0	0	0	0	0	0	0	0	0	0	0	0.35574	0	0	0	0	0
k__Bacteria|p__Proteobacteria|c__Epsilonproteobacteria|o__Campylobacterales|f__Campylobacteraceae|g__Arcobacter	0	0	0	0	0	0	0	0	0	0	0	0	0	0	0	0	0	0	0.41458	0	0	0	0	0	0	0	0	0	0	0	0	0	0	0	0	0	0	0	0	0	0.35574	0	0	0	0	0
k__Bacteria|p__Proteobacteria|c__Epsilonproteobacteria|o__Campylobacterales|f__Campylobacteraceae|g__Arcobacter|s__Arcobacter_butzleri	0	0	0	0	0	0	0	0	0	0	0	0	0	0	0	0	0	0	0	0	0	0	0	0	0	0	0	0	0	0	0	0	0	0	0	0	0	0	0	0	0.05735	0	0	0	0	0
k__Bacteria|p__Proteobacteria|c__Epsilonproteobacteria|o__Campylobacterales|f__Campylobacteraceae|g__Arcobacter|s__Arcobacter_unclassified	0	0	0	0	0	0	0	0	0	0	0	0	0	0	0	0	0	0	0.41458	0	0	0	0	0	0	0	0	0	0	0	0	0	0	0	0	0	0	0	0	0	0.29839	0	0	0	0	0
k__Bacteria|p__Proteobacteria|c__Gammaproteobacteria	7.87648	4.98389	19.8091	22.9682	33.3775	96.8175	100	74.6591	99.4063	96.4292	98.1867	31.9668	39.6857	100	100	45.334	29.9024	62.7873	72.4919	51.4884	48.0641	27.9351	9.76484	0	6.4769	2.06621	5.41777	11.5599	99.2875	100	96.7203	78.9294	98.8417	97.5744	59.9273	73.3269	99.9612	99.4281	31.1716	41.0025	66.9675	84.5624	63.1144	44.2126	96.7417	33.2743
k__Bacteria|p__Proteobacteria|c__Gammaproteobacteria|o__Alteromonadales	0	0	0	0	0	0	0	0	0	0	0	0	0	0	0	0	0	0	3.11852	0.46764	2.71544	0	0	0	0	0	1.78876	0	0	0	0	0	0	0	0	0	0	0	0	0	3.80156	0	3.73863	0	0	0
k__Bacteria|p__Proteobacteria|c__Gammaproteobacteria|o__Alteromonadales|f__Alteromonadaceae	0	0	0	0	0	0	0	0	0	0	0	0	0	0	0	0	0	0	0	0	0	0	0	0	0	0	0.42113	0	0	0	0	0	0	0	0	0	0	0	0	0	0	0	0	0	0	0
k__Bacteria|p__Proteobacteria|c__Gammaproteobacteria|o__Alteromonadales|f__Alteromonadaceae|g__Marinobacter	0	0	0	0	0	0	0	0	0	0	0	0	0	0	0	0	0	0	0	0	0	0	0	0	0	0	0.42113	0	0	0	0	0	0	0	0	0	0	0	0	0	0	0	0	0	0	0
k__Bacteria|p__Proteobacteria|c__Gammaproteobacteria|o__Alteromonadales|f__Alteromonadaceae|g__Marinobacter|s__Marinobacter_unclassified	0	0	0	0	0	0	0	0	0	0	0	0	0	0	0	0	0	0	0	0	0	0	0	0	0	0	0.42113	0	0	0	0	0	0	0	0	0	0	0	0	0	0	0	0	0	0	0
k__Bacteria|p__Proteobacteria|c__Gammaproteobacteria|o__Alteromonadales|f__Pseudoalteromonadaceae	0	0	0	0	0	0	0	0	0	0	0	0	0	0	0	0	0	0	0	0	0	0	0	0	0	0	1.36763	0	0	0	0	0	0	0	0	0	0	0	0	0	0	0	0	0	0	0
k__Bacteria|p__Proteobacteria|c__Gammaproteobacteria|o__Alteromonadales|f__Pseudoalteromonadaceae|g__Pseudoalteromonas	0	0	0	0	0	0	0	0	0	0	0	0	0	0	0	0	0	0	0	0	0	0	0	0	0	0	1.36763	0	0	0	0	0	0	0	0	0	0	0	0	0	0	0	0	0	0	0
k__Bacteria|p__Proteobacteria|c__Gammaproteobacteria|o__Alteromonadales|f__Pseudoalteromonadaceae|g__Pseudoalteromonas|s__Pseudoalteromonas_unclassified	0	0	0	0	0	0	0	0	0	0	0	0	0	0	0	0	0	0	0	0	0	0	0	0	0	0	1.36763	0	0	0	0	0	0	0	0	0	0	0	0	0	0	0	0	0	0	0
k__Bacteria|p__Proteobacteria|c__Gammaproteobacteria|o__Alteromonadales|f__Shewanellaceae	0	0	0	0	0	0	0	0	0	0	0	0	0	0	0	0	0	0	3.11852	0.46764	2.71544	0	0	0	0	0	0	0	0	0	0	0	0	0	0	0	0	0	0	0	3.80156	0	3.73863	0	0	0
k__Bacteria|p__Proteobacteria|c__Gammaproteobacteria|o__Alteromonadales|f__Shewanellaceae|g__Shewanella	0	0	0	0	0	0	0	0	0	0	0	0	0	0	0	0	0	0	3.11852	0.46764	2.71544	0	0	0	0	0	0	0	0	0	0	0	0	0	0	0	0	0	0	0	3.80156	0	3.73863	0	0	0
k__Bacteria|p__Proteobacteria|c__Gammaproteobacteria|o__Alteromonadales|f__Shewanellaceae|g__Shewanella|s__Shewanella_baltica	0	0	0	0	0	0	0	0	0	0	0	0	0	0	0	0	0	0	3.11852	0.46764	2.71544	0	0	0	0	0	0	0	0	0	0	0	0	0	0	0	0	0	0	0	3.80156	0	3.73863	0	0	0
k__Bacteria|p__Proteobacteria|c__Gammaproteobacteria|o__Chromatiales	0	0	0	0	0	0	0	0	0	0	0	0	0	0	0	0	0	0	0	0	0	0	0	0	0	0	0	3.18886	0	0	0	0	0	0	0	0	0	0	0	0	0	0	0.03468	0	0	0
k__Bacteria|p__Proteobacteria|c__Gammaproteobacteria|o__Chromatiales|f__Ectothiorhodospiraceae	0	0	0	0	0	0	0	0	0	0	0	0	0	0	0	0	0	0	0	0	0	0	0	0	0	0	0	3.18886	0	0	0	0	0	0	0	0	0	0	0	0	0	0	0.03468	0	0	0
k__Bacteria|p__Proteobacteria|c__Gammaproteobacteria|o__Chromatiales|f__Ectothiorhodospiraceae|g__Thioalkalivibrio	0	0	0	0	0	0	0	0	0	0	0	0	0	0	0	0	0	0	0	0	0	0	0	0	0	0	0	3.18886	0	0	0	0	0	0	0	0	0	0	0	0	0	0	0.03468	0	0	0
k__Bacteria|p__Proteobacteria|c__Gammaproteobacteria|o__Chromatiales|f__Ectothiorhodospiraceae|g__Thioalkalivibrio|s__Thioalkalivibrio_unclassified	0	0	0	0	0	0	0	0	0	0	0	0	0	0	0	0	0	0	0	0	0	0	0	0	0	0	0	3.18886	0	0	0	0	0	0	0	0	0	0	0	0	0	0	0.03468	0	0	0
k__Bacteria|p__Proteobacteria|c__Gammaproteobacteria|o__Enterobacteriales	0	0	0	0	0	0	0	0	0	2.85486	4.05332	0	0.36446	5.77026	2.3242	0	0	0	0.46274	0	0	0	0	0	0	0	0	0	0	0	0	0	0	2.49364	0.79689	0	3.03154	2.85743	0	0	0.86639	0	0	0	0	0
k__Bacteria|p__Proteobacteria|c__Gammaproteobacteria|o__Enterobacteriales|f__Enterobacteriaceae	0	0	0	0	0	0	0	0	0	2.85486	4.05332	0	0.36446	5.77026	2.3242	0	0	0	0.46274	0	0	0	0	0	0	0	0	0	0	0	0	0	0	2.49364	0.79689	0	3.03154	2.85743	0	0	0.86639	0	0	0	0	0
k__Bacteria|p__Proteobacteria|c__Gammaproteobacteria|o__Enterobacteriales|f__Enterobacteriaceae|g__Enterobacter	0	0	0	0	0	0	0	0	0	0	0	0	0	5.77026	2.3242	0	0	0	0	0	0	0	0	0	0	0	0	0	0	0	0	0	0	0	0	0	2.92817	2.85743	0	0	0	0	0	0	0	0
k__Bacteria|p__Proteobacteria|c__Gammaproteobacteria|o__Enterobacteriales|f__Enterobacteriaceae|g__Enterobacter|s__Enterobacter_unclassified	0	0	0	0	0	0	0	0	0	0	0	0	0	5.77026	2.3242	0	0	0	0	0	0	0	0	0	0	0	0	0	0	0	0	0	0	0	0	0	2.92817	2.85743	0	0	0	0	0	0	0	0
k__Bacteria|p__Proteobacteria|c__Gammaproteobacteria|o__Enterobacteriales|f__Enterobacteriaceae|g__Rahnella	0	0	0	0	0	0	0	0	0	0.10925	0.07162	0	0	0	0	0	0	0	0	0	0	0	0	0	0	0	0	0	0	0	0	0	0	0	0	0	0.04636	0	0	0	0	0	0	0	0	0
k__Bacteria|p__Proteobacteria|c__Gammaproteobacteria|o__Enterobacteriales|f__Enterobacteriaceae|g__Rahnella|s__Rahnella_unclassified	0	0	0	0	0	0	0	0	0	0.10925	0.07162	0	0	0	0	0	0	0	0	0	0	0	0	0	0	0	0	0	0	0	0	0	0	0	0	0	0.04636	0	0	0	0	0	0	0	0	0
k__Bacteria|p__Proteobacteria|c__Gammaproteobacteria|o__Enterobacteriales|f__Enterobacteriaceae|g__Yersinia	0	0	0	0	0	0	0	0	0	2.74561	3.98169	0	0.36446	0	0	0	0	0	0.46274	0	0	0	0	0	0	0	0	0	0	0	0	0	0	2.49364	0.79689	0	0.05701	0	0	0	0.86639	0	0	0	0	0
k__Bacteria|p__Proteobacteria|c__Gammaproteobacteria|o__Enterobacteriales|f__Enterobacteriaceae|g__Yersinia|s__Yersinia_intermedia	0	0	0	0	0	0	0	0	0	2.74561	3.98169	0	0.36446	0	0	0	0	0	0.46274	0	0	0	0	0	0	0	0	0	0	0	0	0	0	2.49364	0.79689	0	0.05701	0	0	0	0.86639	0	0	0	0	0
k__Bacteria|p__Proteobacteria|c__Gammaproteobacteria|o__Oceanospirillales	0	0	0	0	0	0	0	0	0	0	0	0	0	0	0	0	0	0	0	0	0	0	0	0	0	0	0	0	0	0	0	0	0.0787	0	0	0	0	0	0	0	0	0	0.04533	0	0	0
k__Bacteria|p__Proteobacteria|c__Gammaproteobacteria|o__Oceanospirillales|f__Oceanospirillaceae	0	0	0	0	0	0	0	0	0	0	0	0	0	0	0	0	0	0	0	0	0	0	0	0	0	0	0	0	0	0	0	0	0.0787	0	0	0	0	0	0	0	0	0	0.04533	0	0	0
k__Bacteria|p__Proteobacteria|c__Gammaproteobacteria|o__Oceanospirillales|f__Oceanospirillaceae|g__Marinomonas	0	0	0	0	0	0	0	0	0	0	0	0	0	0	0	0	0	0	0	0	0	0	0	0	0	0	0	0	0	0	0	0	0.0787	0	0	0	0	0	0	0	0	0	0.04533	0	0	0
k__Bacteria|p__Proteobacteria|c__Gammaproteobacteria|o__Oceanospirillales|f__Oceanospirillaceae|g__Marinomonas|s__Marinomonas_unclassified	0	0	0	0	0	0	0	0	0	0	0	0	0	0	0	0	0	0	0	0	0	0	0	0	0	0	0	0	0	0	0	0	0.0787	0	0	0	0	0	0	0	0	0	0.04533	0	0	0
k__Bacteria|p__Proteobacteria|c__Gammaproteobacteria|o__Pseudomonadales	7.87648	4.98389	19.8091	22.9682	33.3775	96.8175	100	74.6591	99.4063	93.5743	94.1334	31.9668	39.3213	94.2297	97.6758	45.334	29.9024	62.7873	68.9106	51.0208	45.3486	27.9351	9.76484	0	6.4769	2.06621	3.62901	8.37107	99.2875	100	96.7203	78.9294	98.763	95.0808	59.1304	73.3269	96.9297	96.5707	31.1716	41.0025	62.2996	84.5624	59.2957	44.2126	96.7417	33.2743
k__Bacteria|p__Proteobacteria|c__Gammaproteobacteria|o__Pseudomonadales|f__Moraxellaceae	0	0	0	5.03557	1.41793	0	0	0	0.90471	0	0	0	0.89437	11.8356	41.9886	2.75864	0	1.13258	17.321	1.7448	7.60423	0	2.06519	0	0	0.62562	0	0	0	0	0.10069	0	0	0	1.34008	0	30.2686	25.3523	0.62156	0	16.6366	0	7.98481	0	9.77241	13.6445
k__Bacteria|p__Proteobacteria|c__Gammaproteobacteria|o__Pseudomonadales|f__Moraxellaceae|g__Acinetobacter	0	0	0	5.03557	1.41793	0	0	0	0.90471	0	0	0	0.89437	11.7063	41.8969	2.75864	0	0	7.03469	0	4.59448	0	0.72323	0	0	0.62562	0	0	0	0	0.10069	0	0	0	1.34008	0	30.1557	24.6464	0.28326	0	4.84244	0	3.66483	0	6.53049	1.64382
k__Bacteria|p__Proteobacteria|c__Gammaproteobacteria|o__Pseudomonadales|f__Moraxellaceae|g__Acinetobacter|s__Acinetobacter_johnsonii	0	0	0	0	0	0	0	0	0	0	0	0	0	0.71511	0.80785	0	0	0	0	0	0	0	0	0	0	0.62562	0	0	0	0	0	0	0	0	0	0	0.75364	1.01674	0	0	0	0	0	0	0	0
k__Bacteria|p__Proteobacteria|c__Gammaproteobacteria|o__Pseudomonadales|f__Moraxellaceae|g__Acinetobacter|s__Acinetobacter_lwoffii	0	0	0	0	0	0	0	0	0	0	0	0	0	2.57537	0.36389	0	0	0	0	0	0	0	0	0	0	0	0	0	0	0	0	0	0	0	0	0	5.67499	3.35283	0	0	0	0	0.0063	0	0	0
k__Bacteria|p__Proteobacteria|c__Gammaproteobacteria|o__Pseudomonadales|f__Moraxellaceae|g__Acinetobacter|s__Acinetobacter_radioresistens	0	0	0	0	0	0	0	0	0	0	0	0	0	0	0	0	0	0	0	0	0	0	0.72323	0	0	0	0	0	0	0	0	0	0	0	0	0	0.00073	0	0	0	0	0	0	0	0	0
k__Bacteria|p__Proteobacteria|c__Gammaproteobacteria|o__Pseudomonadales|f__Moraxellaceae|g__Acinetobacter|s__Acinetobacter_unclassified	0	0	0	5.03557	1.41793	0	0	0	0.90471	0	0	0	0.89437	8.41579	40.7252	2.75864	0	0	7.03469	0	4.59448	0	0	0	0	0	0	0	0	0	0.10069	0	0	0	1.34008	0	23.7263	20.2769	0.28326	0	4.84244	0	3.65852	0	6.53049	1.64382
k__Bacteria|p__Proteobacteria|c__Gammaproteobacteria|o__Pseudomonadales|f__Moraxellaceae|g__Psychrobacter	0	0	0	0	0	0	0	0	0	0	0	0	0	0.12934	0.09168	0	0	1.13258	10.2863	1.7448	3.00975	0	1.34195	0	0	0	0	0	0	0	0	0	0	0	0	0	0.11294	0.70589	0.33829	0	11.7942	0	4.31998	0	3.24192	12.0007
k__Bacteria|p__Proteobacteria|c__Gammaproteobacteria|o__Pseudomonadales|f__Moraxellaceae|g__Psychrobacter|s__Psychrobacter_arcticus	0	0	0	0	0	0	0	0	0	0	0	0	0	0	0	0	0	0	3.66523	0	1.22228	0	0	0	0	0	0	0	0	0	0	0	0	0	0	0	0.00875	0.01656	0.09295	0	4.1896	0	1.33947	0	0	2.61167
k__Bacteria|p__Proteobacteria|c__Gammaproteobacteria|o__Pseudomonadales|f__Moraxellaceae|g__Psychrobacter|s__Psychrobacter_cryohalolentis	0	0	0	0	0	0	0	0	0	0	0	0	0	0.12934	0	0	0	0	0	0	0.44699	0	0	0	0	0	0	0	0	0	0	0	0	0	0	0	0.09422	0.38618	0	0	0.39442	0	0.75762	0	0	0
k__Bacteria|p__Proteobacteria|c__Gammaproteobacteria|o__Pseudomonadales|f__Moraxellaceae|g__Psychrobacter|s__Psychrobacter_unclassified	0	0	0	0	0	0	0	0	0	0	0	0	0	0	0.09168	0	0	1.13258	6.62105	1.7448	1.34048	0	1.34195	0	0	0	0	0	0	0	0	0	0	0	0	0	0.00998	0.30315	0.24534	0	7.21016	0	2.22289	0	3.24192	9.38901
k__Bacteria|p__Proteobacteria|c__Gammaproteobacteria|o__Pseudomonadales|f__Pseudomonadaceae	7.87648	4.98389	19.8091	17.9326	31.9596	96.8175	100	74.6591	98.5016	93.5743	94.1334	31.9668	38.4269	82.3941	55.6872	42.5754	29.9024	61.6547	51.5896	49.276	37.7444	27.9351	7.69965	0	6.4769	1.44058	3.62901	8.37107	99.2875	100	96.6196	78.9294	98.763	95.0808	57.7903	73.3269	66.6611	71.2184	30.55	41.0025	45.6629	84.5624	51.3109	44.2126	86.9693	19.6298
k__Bacteria|p__Proteobacteria|c__Gammaproteobacteria|o__Pseudomonadales|f__Pseudomonadaceae|g__Pseudomonas	7.87648	4.98389	19.8091	17.9326	31.9596	96.8175	100	74.6591	98.5016	93.5743	94.1334	31.9668	38.4269	82.3941	55.6872	42.5754	29.9024	61.6547	51.5896	49.276	37.7444	27.9351	7.69965	0	6.4769	1.44058	3.62901	8.37107	99.2875	100	96.6196	78.9294	98.763	95.0808	57.7903	73.3269	66.6611	71.2184	30.55	41.0025	45.6629	84.5624	51.3109	44.2126	86.9693	19.6298
k__Bacteria|p__Proteobacteria|c__Gammaproteobacteria|o__Pseudomonadales|f__Pseudomonadaceae|g__Pseudomonas|s__Pseudomonas_entomophila	0	0	0	0	0	0	0	0	0	0	0	0	0	0	0	0	0	0	0	0	0	0	0	0	0	0	0	0	0	0	0	0	0	0	0	0	0.00149	0	0	0	0	0	0	0	0	0
k__Bacteria|p__Proteobacteria|c__Gammaproteobacteria|o__Pseudomonadales|f__Pseudomonadaceae|g__Pseudomonas|s__Pseudomonas_fluorescens	0	0	2.23799	2.52107	14.0965	2.26965	12.9708	4.13387	22.5041	49.937	45.8955	0	9.10494	2.22517	0.34335	14.6483	6.8434	0	11.2358	22.0124	19.0116	0	0	0	0	0	0	0	15.0013	12.9597	21.2534	0	0.03027	54.8514	17.5261	0	11.67	7.11594	12.1216	0	16.4868	19.0206	24.8355	12.2038	44.1446	11.8712
k__Bacteria|p__Proteobacteria|c__Gammaproteobacteria|o__Pseudomonadales|f__Pseudomonadaceae|g__Pseudomonas|s__Pseudomonas_putida	0	0	0	0	0	0	0	0	0	0	0	0	0	0	0	0	0	0	0	0	0	0	0	0	0	0	0	0	0.36706	0	0.01894	0	0	0	0.56211	0	0.09094	0.05559	0	0	0	0	0.04508	0	0	0
k__Bacteria|p__Proteobacteria|c__Gammaproteobacteria|o__Pseudomonadales|f__Pseudomonadaceae|g__Pseudomonas|s__Pseudomonas_stutzeri	0	0	0	0	0	0	0	0	0	0	0	0	0	0	0	0	0	0	0	0	0	0	0	0	0	0	0.25455	0	0	0	0	0	0	0	0	0	0	0	0	0	0	0	0	0	0	0
k__Bacteria|p__Proteobacteria|c__Gammaproteobacteria|o__Pseudomonadales|f__Pseudomonadaceae|g__Pseudomonas|s__Pseudomonas_syringae	0	0	0	0	0	0	0	0	0	0.05749	0.09776	0	0	0	0	0	0	0	0	0	0	0	0	0	0	0	0	0	0	0	0	0	0	0	0	0	0.01876	0	0	0	0	0	0.08259	0	0	0
k__Bacteria|p__Proteobacteria|c__Gammaproteobacteria|o__Pseudomonadales|f__Pseudomonadaceae|g__Pseudomonas|s__Pseudomonas_unclassified	7.87648	4.98389	17.5711	15.4116	17.8632	94.5478	87.0292	70.5252	75.9975	43.5798	48.1401	31.9668	29.322	80.169	55.3439	27.9271	23.059	61.6547	40.3538	27.2636	18.7328	27.9351	7.69965	0	6.4769	1.44058	3.37446	8.37107	83.9192	87.0403	75.3473	78.9294	98.7328	40.2294	39.7021	73.3269	54.8799	64.0468	18.4284	41.0025	29.1762	65.5418	26.3477	32.0088	42.8246	7.75866

## Sheet: TableS7 Microbial profiles
Equid samplesa	trimmed reads	mapped readsa	genera	Shannon diversityc
EQA_MBD+	8894455	7303	5	1.43
EQA_MBD-	5776769	5683	9	1.72
EQB_MBD+	10136112	13338	6	1.46
EQB_MBD-	7000618	29875	10	1.47
EQC_MBD+	10509471	9397	7	1.59
EQC_MBD-	7065549	31402	15	1.56
EQE_MBD+	8435891	7598	10	1.91
EQE_MBD-	9195063	30192	12	1.49
EQF_MBD+	10060504	5788	8	1.74
EQF_MBD-	7550930	4076	12	2.03
Kroma mammoth samplesa	trimmed reads	mapped readsb	genera	Shannon diversityc
MKb1_1_MBD+	10463207	3861	4	0.17
MKb1_1_MBD-	12872625	35883	6	0.05
MKb1_2_MBD+	2770052	4639	1	0
MKb1_2_MBD-	2385434	389	1	0
MKb2_1_MBD+	11880340	9435	6	0.89
MKb2_1_MBD-	11635626	13941	10	0.21
MKb2_2_MBD+	2989196	2883	3	0.09
MKb2_2_MBD-	2800110	733	2	0.51
MKhs_1_MBD+	11628153	8823	7	1.5
MKhs_1_MBD-	12680425	11795	16	1.33
MKhs_2_MBD+	2834480	2403	9	1.06
MKhs_2_MBD-	5239477	498	2	0.58
MKm_1_MBD+	11971341	14910	4	0.58
MKm_1_MBD-	16178263	36508	6	0.75
MKm_2_MBD+	3069468	7568	4	0.78
MKm_2_MBD-	15533439	22737	8	0.76
MKs_1_MBD+	12949713	17314	9	0.33
MKs_1_MBD-	20004888	35332	5	0.06
MKs_2_MBD+	2715457	4574	4	0.26
MKs_2_MBD-	2890744	2021	4	0.24
Zhenya mammoth samplesa	trimmed reads	mapped readsb	genera	Shannon diversityc
MZh_1_MBD+	7171605	5557	9	1.47
MZh_1_MBD-	8067779	18631	9	1.08
MZh_2_MBD+	903182	2495	4	0.99
MZh_2_MBD-	2035979	339	2	0.68
MZl_1_MBD+	8702102	8180	9	1.26
MZl_1_MBD-	9004754	11227	16	1.81
MZl_2_MBD+	1901793	2654	11	1.65
MZl_2_MBD-	2516242	367	2	0.43
MZm_1_MBD+	10819017	8508	9	1.04
MZm_1_MBD-	13728406	21621	21	1.41
MZm_2_MBD+	3103006	6199	10	1.31
MZm_2_MBD-	2135223	555	2	0.69
Polar bear samplesa	trimmed reads	mapped readsb	genera	Shannon diversityc
PB25_MBD+	2107980	1138	4	1.27
PB25_MBD-	1569088	1039	4	0.52
PB9_MBD+	1859912	1767	7	1.13
PB9_MBD-	1538441	2895	6	1.41
a “_MBD+” refers to the captured fraction, “_MBD-” refers to the uncaptured fraction; b to the MetaPhlAn database; c at the genus level.

## Sheet: TableS8 Burkholderia
		Number of non-equid mapped reads
Accession number	Genome description	EQA_MBD+	EQA_MBD-	EQB_MBD+	EQB_MBD-	EQC_MBD+	EQC_MBD-	EQE_MBD+	EQE_MBD-	EQF_MBD+	EQF_MBD-	EQ26_MBD+	EQ26_MBD-	EQ34_MBD+	EQ34_MBD-	EQ36_MBD+	EQ36_MBD-
CP003774.1	Burkholderia cepacia GG4 chromosome 1, complete sequence	1724	1518	1508	3044	2398	5276	1950	4784	2820	5226	2944	108	1516	770	2736	568
CP001025.1	Burkholderia ambifaria MC40-6 chromosome 1, complete sequence	1732	1486	1488	2974	2312	5148	1936	4824	2678	5312	2860	96	1440	754	2530	540
CP000010.1	Burkholderia mallei ATCC 23344 chromosome 1, complete sequence	1308	1540	1174	2922	1806	5876	1590	5208	2028	5686	1912	88	1052	758	1610	652
CP000548.1	Burkholderia mallei NCTC 10247 chromosome I, complete sequence	1286	1558	1158	2916	1796	5832	1582	5206	2034	5706	1906	86	1052	750	1618	648
CP000546.1	Burkholderia mallei NCTC 10229 chromosome I, complete sequence	1282	1552	1152	2924	1800	5840	1570	5220	2020	5656	1902	86	1048	746	1614	642
BX571965.1	Burkholderia pseudomallei strain K96243, chromosome 1, complete sequence	1308	1614	1110	2864	1682	5804	1470	5098	1912	5674	1864	68	1022	726	1602	606
CP000570.1	Burkholderia pseudomallei 668 chromosome I, complete sequence	1274	1578	1080	2814	1626	5812	1432	5072	1904	5622	1866	74	1018	724	1600	594
CP000152.1	Burkholderia sp. 383, complete sequence	666	964	668	1696	1188	4364	964	3416	1350	3104	916	70	542	482	892	488
CP000441.1	Burkholderia ambifaria AMMD chromosome 2, complete sequence	612	824	652	1596	1158	3972	944	3104	1252	2800	908	66	520	468	848	494
CP000459.1	Burkholderia cenocepacia HI2424 chromosome 2, complete sequence	662	906	636	1684	1236	4296	992	3416	1342	2998	1008	56	536	452	980	500
CP003515.1	Burkholderia sp. KJ006 chromosome 2, complete sequence	634	854	622	1492	1114	3914	894	3168	1196	2646	834	60	464	460	776	484
CP000869.1	Burkholderia multivorans ATCC 17616 chromosome 2, complete sequence	610	880	610	1456	1160	3892	988	2856	1248	2644	914	58	514	418	890	444
CP000270.1	Burkholderia xenovorans LB400 chromosome 1, complete sequence	660	962	570	2058	846	4124	776	3722	1028	3430	634	40	350	586	622	458
CP002519.1	Burkholderia sp. CCGE1001 chromosome 1, complete sequence	620	928	560	1870	776	3884	756	3428	942	3536	672	42	342	538	658	430
CP000573.1	Burkholderia pseudomallei 1106a chromosome II, complete sequence	586	872	538	1318	1044	4190	836	2952	1158	3072	716	64	396	436	644	504
CP002834.1	Burkholderia pseudomallei 1026b chromosome 2, complete sequence	598	886	536	1310	1044	4206	818	2946	1156	3074	706	64	374	436	632	506
CP000125.1	Burkholderia pseudomallei 1710b chromosome II, complete sequence	596	894	534	1344	1060	4220	860	2960	1164	3072	722	64	392	436	654	504
CP000085.1	Burkholderia thailandensis E264 chromosome II, complete sequence	574	836	526	1272	1046	4022	840	2894	1126	2898	654	50	396	406	622	450
CP001043.1	Burkholderia phymatum STM815 chromosome 1, complete sequence	566	882	520	1702	736	3444	624	3222	870	3232	656	36	378	482	622	402
CP000380.1	Burkholderia cenocepacia AU 1054 chromosome 3, complete sequence	616	550	506	1112	990	2758	854	2266	1188	2278	802	62	454	362	734	412
CP003087.1	Burkholderia sp. YI23 chromosome 1, complete sequence	538	924	492	1972	754	4080	608	3634	888	3762	560	46	338	512	548	384
AP009387.1	Burkholderia multivorans ATCC 17616 genomic DNA, complete genome, chromosome 3	386	360	410	752	770	2298	610	1580	852	1452	420	52	296	274	414	346
CP003775.1	Burkholderia cepacia GG4 chromosome 2, complete sequence	384	736	388	1090	628	2520	496	2062	668	2060	670	24	276	254	580	220
CP000525.1	Burkholderia mallei SAVP1 chromosome II, complete sequence	368	540	374	822	704	2252	536	1840	768	1886	484	30	258	264	444	288
CP000616.1	Burkholderia vietnamiensis G4 chromosome 3, complete sequence	332	396	340	744	660	2464	582	1730	758	1586	312	54	238	314	340	358
CP003088.1	Burkholderia sp. YI23 chromosome 2, complete sequence	356	514	338	958	668	2892	564	2122	738	2008	314	44	220	344	334	364
CP000960.1	Burkholderia cenocepacia MC0-3 chromosome 3, complete sequence	314	442	320	706	668	2322	574	1668	772	1570	386	46	234	302	376	336
AM747722.1	Burkholderia cenocepacia J2315 chromosome 3, complete genome	308	352	306	678	650	2130	552	1600	724	1356	346	46	248	274	384	342
CP002600.1	Burkholderia gladioli BSR3 chromosome 2, complete sequence	298	946	298	1092	460	3300	322	2376	494	2678	238	20	156	330	178	266
CP003089.1	Burkholderia sp. YI23 chromosome 3, complete sequence	292	394	294	788	596	2402	524	1862	672	1496	252	46	196	266	282	320
CP000545.1	Burkholderia mallei NCTC 10229 chromosome II, complete sequence	294	566	282	666	418	2062	312	1450	480	1768	378	14	178	190	322	184
CP001504.2	Burkholderia glumae BGR1 chromosome 2, complete sequence	320	750	282	858	428	2704	316	1942	434	2180	310	22	170	260	264	252
FR687359.1	Burkholderia rhizoxinica HKI 454, complete genome	252	502	242	848	306	1830	296	1608	384	1882	228	12	140	280	204	240
CP001053.1	Burkholderia phytofirmans PsJN chromosome 2, complete sequence	208	436	198	712	216	1760	188	1422	240	1316	146	14	62	222	88	136
CP002218.1	Burkholderia sp. CCGE1003 chromosome 2, complete sequence	146	338	122	554	146	1360	142	1058	200	1082	76	12	56	136	70	122
CP002520.1	Burkholderia sp. CCGE1001 chromosome 2, complete sequence	168	362	120	568	174	1504	130	1194	186	1072	108	12	40	138	78	120
CP002015.1	Burkholderia sp. CCGE1002 chromosome 3, complete sequence	48	174	52	266	50	714	34	578	66	496	28	2	18	60	16	52
In pink read counts for the genomes selected for k-mer analyses of the captured fractions (genomes against which the largest number of reads were aligned in the captured fraction (in green)).
In blue, read counts for the genomes selected for k-mer analyses of the uncaptured fractions (genomes against which the largest number of reads were aligned in the uncaptured fraction (in green)).
"MBD+", captured fraction; "MBD-", uncaptured fraction.
